# Supplementary material for: Clinical global assessment of nutritional status as predictor of mortality in chronic kidney disease patients
Source: PLoS One. 2017 Dec 6;12(12):e0186659. doi: 10.1371/journal.pone.0186659 (PMC5718431; doi:10.1371/journal.pone.0186659)
Supplement: S1 Data — (TXT) [file pone.0186659.s018.txt]

GROUP,COHORT,IL6,ID,S_H,SGA,Treat,Reclassified group,period,EPI GFR,Creat,Age,Gender,DM,CVD,smoking,Per HGS,SBP,DBP,BMI,LBMI,FBMI,IGF1,PTH ng/ml,CaPO4,Chol,TG,Hb,Alb,hsCRP,TNF,Age floor,WEIGHT,Height m,GFR EPI FORMULAR,HGS(kg),censorA,months,Renal_diagnosis
2,Kärltx,"0,02",5,H,0,ESRD,CKD-5 ND,3,"9,17",619,"36,00",1,0,0,,,135,89,"23,10","18,41","4,69",242,192,"2,10","5,20","2,3",114,40,"1,70","8,96",36,74,"1,79","9,17",,0,"60,63",Oth
3,Kärltx,"1,74",7,H,0,HD,CKD-5D,3,"0,00",924,"43,00",1,0,0,,"102,33",144,96,"21,73","17,25","4,48",210,137,"3,39","3,80","0,93",127,42,"1,10","14,3",43,76,"1,87","5,38",44,0,"60,63",Oth
2,Kärltx,"0,76",8,H,0,ESRD,CKD-5 ND,3,"6,08",664,"42,00",0,0,0,1,"103,70",128,72,"25,95","17,42","8,53",265,634,"3,72","4,60","0,74",98,35,"3,70","9,92",42,75,"1,70","6,08",28,0,"60,63",GN
4,Kärltx,"8,17",10,H,0,PD,CKD-5D,3,"0,00",530,"29,00",0,0,0,1,"96,30",107,72,"26,40",,,283,194,"3,46","4,30","2,4",91,32,"24,80","21,6",29,71,"1,64","8,75",26,0,"60,63",Oth
3,Kärltx,"5,39",13,H,1,HD,CKD-5D,0,"0,00",1086,"38,00",1,0,0,0,"146,51",167,96,"24,54","20,49","4,05",291,218,"4,48","3,80",1,96,37,"48,00","14,7",38,84,"1,85","4,58",63,0,"60,63",Oth
2,Kärltx,"0,41",14,H,0,ESRD,CKD-5 ND,0,"6,88",762,"41,00",1,0,0,0,"143,02",116,63,"26,32","19,57","6,74",403,,"6,33","4,00","3,4",105,38,"0,62","12,9",41,95,"1,90","6,88","61,5",0,"60,63",Oth
3,Kärltx,"4,86",19,H,0,HD,CKD-5D,0,"0,00",725,"63,00",0,1,0,1,"61,11",164,78,"32,01",,,147,421,"4,35","3,30",3,110,34,"2,20","45,8",63,"76,9","1,55","4,72","16,5",0,"60,63",Oth
4,Kärltx,"0,82",20,H,1,PD,CKD-5D,0,"0,00",1135,"43,00",1,0,0,1,"102,33",176,104,"21,85","17,08","4,77",283,289,"7,29","6,50","2,5",114,37,"0,27","10,2",43,"75,6","1,86","4,19",44,0,"60,63",Oth
3,Kärltx,"7,17",23,H,0,HD,CKD-5D,0,"0,00",794,"66,00",1,0,0,1,"111,63",182,90,"27,14","20,82","6,32",132,666,"4,52","3,80","2,2",140,35,"53,80","16,8",66,"76,6","1,68","5,49",48,0,"60,63",HT/RVD
3,Kärltx,"5,87",26,H,0,HD,CKD-5D,0,"0,00",793,"68,00",1,0,0,1,"56,98",131,69,"25,87","19,27","6,60",432,291,"3,41","6,40","2,2",108,32,"3,10","13,4",68,"73,9","1,69","5,43","24,5",0,"60,63",Oth
3,Kärltx,"0,25",27,H,0,HD,CKD-5D,0,"0,00",559,"27,00",0,0,0,0,"100,00",136,82,"22,31","16,24","6,07",292,296,"2,87","3,90","1,8",99,33,"0,21","7,71",27,"55,7","1,58","8,32",27,0,"60,63",Oth
2,Kärltx,"0,28",30,H,0,ESRD,CKD-5 ND,0,"5,77",788,"20,00",0,0,0,0,"103,70",144,85,"23,17",,,315,46,"5,02","6,30","1,2",109,43,"0,53","11,6",20,"60,8","1,62","5,77",28,0,"60,63",Oth
3,Kärltx,"1,29",31,H,0,HD,CKD-5D,0,"0,00",871,"44,00",1,0,0,1,"76,74",113,71,"19,82","16,24","3,57",251,79,"2,21","5,30","4,4",104,33,"0,20","11,1",44,60,"1,74","5,73",33,0,"60,63",Oth
2,Kärltx,"0,8",32,H,0,ESRD,CKD-5 ND,0,"6,04",598,"61,00",0,0,0,0,"96,30",151,84,"21,34","14,53","6,81",325,184,"3,93","4,80","1,6",119,42,"0,58","12,6",61,"57,4","1,64","6,04",26,0,"60,63",Oth
2,Kärltx,"0,13",33,H,0,ESRD,CKD-5 ND,0,"18,40",285,"30,00",0,0,0,0,"103,70",129,87,"25,91",,,263,522,"2,95","5,20","2,2",104,35,"0,20","4,17",30,68,"1,62","18,40",28,0,"60,63",GN
4,Kärltx,"0,48",34,H,0,PD,CKD-5D,0,"0,00",518,"50,00",0,0,0,0,"74,07",108,59,"21,44",,,258,96,"3,16","6,80","2,6",134,31,"0,20","7,45",50,"54,2","1,59","7,77",20,0,"60,63",Oth
2,Kärltx,"1,3",35,H,0,ESRD,CKD-5 ND,0,"5,10",795,"36,00",0,0,0,0,"125,93",142,93,"22,40","15,72","6,68",226,384,"4,31","3,30","0,94",105,37,"3,10","7,1",36,"65,5","1,71","5,10",34,0,"60,63",GN
3,Kärltx,"0,06",36,H,1,HD,CKD-5D,0,"0,00",564,"20,00",0,0,0,0,"62,96",137,85,"23,98","15,84","8,14",318,1090,"3,71","4,60","1,3",111,35,"0,20","8,47",20,"63,7","1,63","8,65",17,0,"60,63",GN
3,Kärltx,"1,41",37,H,0,HD,CKD-5D,0,"0,00",508,"33,00",0,0,0,0,"92,59",145,90,"22,04",,,263,309,"2,17","6,20",2,121,32,"0,20",16,33,60,"1,65","8,96",25,0,"60,63",Oth
4,Kärltx,"0,86",38,H,0,PD,CKD-5D,0,"0,00",829,"50,00",1,0,0,0,"83,72",152,86,"22,30","18,64","3,66",285,218,"5,48","6,00","1,7",105,36,"0,20","11,9",50,"75,5","1,84","5,84",36,1,"30,23",Oth
2,Kärltx,"1,72",39,H,0,ESRD,CKD-5 ND,0,"5,99",760,"21,00",0,0,0,0,"59,26",144,90,"19,88","13,63","6,26",326,216,"3,39","4,80","0,7",116,32,"2,10","13,2",21,63,"1,78","5,99",16,0,"60,63",GN
3,Kärltx,"0,5",40,H,0,HD,CKD-5D,0,"0,00",1056,"22,00",1,0,0,0,"73,26",147,93,"23,51",,,427,465,"4,92","3,70","2,2",117,36,"0,42","7,56",22,72,"1,75","5,30","31,5",0,"60,63",Oth
3,Kärltx,"0,94",42,H,0,HD,CKD-5D,0,"0,00",622,"38,00",1,0,0,0,"146,51",140,90,"22,05","19,07","2,98",146,173,"3,12","3,40","0,6",144,42,"0,66",12,38,83,"1,94","8,99",63,0,"60,60",GN
3,Kärltx,"0,01",43,H,0,HD,CKD-5D,0,"0,00",793,"22,00",1,0,0,0,"90,70",111,65,"20,75","18,83","1,93",169,176,"4,42","3,90","1,1",136,42,"0,57","7,34",22,"56,5","1,65","7,50",39,0,"60,37",GN
4,Kärltx,"2,26",46,H,0,PD,CKD-5D,0,"0,00",608,"32,00",1,0,0,0,"108,14",135,87,"25,13",,,135,468,"1,81","5,50","1,2",116,40,"1,60","11,3",32,86,"1,85","9,63","46,5",0,"59,67",GN
4,Kärltx,"0,01",47,H,0,PD,CKD-5D,0,"0,00",785,"40,00",1,0,0,0,"120,93",155,87,"24,66","18,13","6,53",156,320,"3,01","4,40","1,1",98,33,"1,30","8,98",40,"82,6","1,83","6,69",52,0,"59,43",GN
2,Kärltx,"0,05",48,H,0,ESRD,CKD-5 ND,0,"10,10",471,"29,00",0,0,0,0,"100,00",153,97,"19,72","15,80","3,92",,234,"4,82","3,40","1,2",76,32,"0,62","7,64",29,57,"1,70","10,10",27,0,"59,27",GN
2,Kärltx,"0,01",49,H,1,ESRD,CKD-5 ND,0,"10,47",598,"23,00",1,0,0,0,"102,33",128,77,"21,27","18,92","2,35",262,226,"4,12","3,90","0,84",119,42,"0,20","8,25",23,72,"1,84","10,47",44,0,"58,73",GN
4,Kärltx,"1,52",51,H,0,PD,CKD-5D,0,"0,00",589,"68,00",1,1,1,0,"62,79",140,70,"26,23","18,89","7,34",159,81,"3,27","3,70","0,9",102,29,"1,00","9,26",68,"92,7","1,88","7,77",27,0,"58,27",Oth
3,Kärltx,"0,01",52,H,0,HD,CKD-5D,0,"0,00",719,"62,00",1,0,1,0,"80,23",120,65,"23,66","17,65","6,01",533,298,"4,01","3,00","1,4",138,37,"1,10","16,8",62,70,"1,72","6,37","34,5",0,"57,80",Oth
3,Kärltx,"0,01",53,H,1,HD,CKD-5D,0,"0,00",611,"37,00",0,0,0,0,"111,11",102,65,"27,25","18,61","8,65",266,594,"4,62","8,20","2,6",120,36,"9,60","7,85",37,76,"1,67","6,97",30,0,"57,57",Oth
4,Kärltx,"1,36",54,H,0,PD,CKD-5D,0,"0,00",920,"66,00",1,0,1,0,"97,67",131,72,"26,39","20,20","6,19",308,62,"5,90","6,00","1,8",127,31,"0,67","10,1",66,"91,3","1,86","4,60",42,0,"56,17",Oth
2,Kärltx,"4,07",55,H,1,ESRD,CKD-5 ND,0,"4,97",683,"66,00",0,0,0,0,"81,48",132,68,"27,53","17,70","9,83",145,52,"4,11","4,60",1,104,33,"1,20","6,35",66,"80,5","1,71","4,97",22,0,"55,97",Oth
2,Kärltx,"0,51",57,H,1,ESRD,CKD-5 ND,0,"4,22",834,"55,00",0,0,0,0,"70,37",152,67,"19,11","13,37","5,74",274,252,"4,40","4,20","1,3",131,39,"1,00","10,2",55,"57,2","1,73","4,22",19,0,"55,23",Oth
2,Kärltx,"0,01",58,H,0,ESRD,CKD-5 ND,0,"9,25",507,"69,00",1,0,0,0,"70,93",136,82,"28,06","20,77","7,29",139,198,"3,36","3,90",2,109,41,"1,00","7,5",69,83,"1,72","9,25","30,5",0,"55,00",GN
4,Kärltx,"2,94",60,H,1,PD,CKD-5D,0,"0,00",560,"45,00",0,1,0,0,"92,59",130,85,"25,84","16,28","9,57",175,214,"2,01","4,50",1,121,35,"1,40","9,17",45,"60,5","1,53","7,32",25,0,"53,37",Oth
2,Kärltx,"0,05",61,H,0,ESRD,CKD-5 ND,0,"5,53",862,"51,00",1,0,0,0,"139,53",150,86,"29,34","22,19","7,15",264,352,"3,07","3,30","1,4",122,33,"1,50","9,23",51,"102,6","1,87","5,53",60,0,"52,67",Oth
2,Kärltx,"11,48",62,H,1,ESRD,CKD-5 ND,0,"6,49",584,"55,00",0,1,0,0,"66,67",186,88,"25,47",,,425,902,"3,84","3,40","0,7",130,32,"14,40","12,4",55,"64,4","1,59","6,49",18,0,"52,40",Oth
4,Kärltx,"0,01",63,H,0,PD,CKD-5D,0,"0,00",1003,"29,00",1,0,0,0,"127,91",135,72,"22,79",,,371,218,"4,09","4,80","1,3",136,34,"0,23","9,33",29,"84,9","1,93","5,37",55,0,"51,50",GN
3,Kärltx,"2,68",64,H,0,HD,CKD-5D,0,"0,00",1022,"36,00",0,0,0,0,"70,37",159,94,"28,76","18,21","10,55",273,87,"10,08","3,00","1,6",114,33,"10,60","25,6",36,"61,3","1,46","3,77",19,0,"51,03",Oth
2,Kärltx,"0,54",65,H,1,ESRD,CKD-5 ND,0,"8,94",593,"47,00",1,0,0,0,"111,63",131,74,"19,69","15,35","4,34",182,439,"3,81","4,30","1,8",105,36,"0,64","7,68",47,61,"1,76","8,94",48,0,"47,80",HT/RVD
4,Kärltx,"0,81",67,H,0,PD,CKD-5D,0,"0,00",829,"55,00",1,0,1,0,"89,53",126,70,"24,31","19,32","4,99",105,320,"3,88","6,40","2,8",118,34,"2,10","15,1",55,"75,3","1,76","5,63","38,5",0,"43,80",Oth
3,Kärltx,"0,39",68,H,0,HD,CKD-5D,0,"0,00",562,"54,00",1,0,1,0,"41,86",144,74,"25,31","17,43","7,88",115,258,"2,26","4,70","0,54",94,39,"0,45","17,3",54,"64,8","1,60","9,08",18,0,"43,60",Oth
2,Kärltx,"0,15",69,H,1,ESRD,CKD-5 ND,0,"10,87",451,"26,00",0,0,0,0,"103,70",117,59,"18,69","13,90","4,78",363,220,"2,09","4,30","0,5",128,37,"0,29","9,9",26,54,"1,70","10,87",28,0,"42,87",GN
4,Kärltx,"0,91",70,H,0,PD,CKD-5D,0,"0,00",681,"30,00",0,0,0,0,"77,78",127,81,"21,63","14,39","7,24",392,170,"5,33","3,90","2,4",103,37,"0,30","13,4",30,54,"1,58","6,42",21,0,"41,70",Oth
2,Kärltx,"0,4",71,H,0,ESRD,CKD-5 ND,0,"11,96",338,"62,00",0,0,0,0,"100,00",177,82,"22,48","16,09","6,39",143,360,"2,54","4,90","2,2",106,33,"0,45","7,9",62,"62,7","1,67","11,96",27,0,"41,50",GN
2,Kärltx,"0,75",72,H,0,ESRD,CKD-5 ND,0,"7,08",723,"46,00",1,0,0,0,"116,28",150,87,"24,02","19,11","4,91",284,260,"3,66","3,80","1,3",115,40,"0,50","7,9",46,84,"1,87","7,08",50,0,"41,03",Oth
4,Kärltx,"3,55",73,H,0,PD,CKD-5D,0,"0,00",740,"19,00",0,0,0,0,"111,11",115,75,"20,86","15,77","5,10",359,490,"3,57","4,90","1,1",100,36,"1,50","16,1",19,61,"1,71","6,27",30,0,"40,77",HT/RVD
4,Kärltx,"1,53",75,H,1,PD,CKD-5D,0,"0,00",914,"52,00",0,0,0,0,"55,56",145,84,"18,96","13,77","5,18",378,270,"4,97","5,60","1,3",96,32,"4,30",10,52,"43,8","1,52","3,85",15,0,"40,27",Oth
2,Kärltx,"1,09",76,H,0,ESRD,CKD-5 ND,0,"9,80",569,"41,00",1,1,0,,"116,28",180,109,"22,09","18,79","3,30",230,390,"3,55","5,00","1,1",120,40,"0,20","11,6",41,70,"1,78","9,80",50,0,"40,07",GN
4,Kärltx,"2,84",77,H,0,PD,CKD-5D,0,"0,00",410,"45,00",1,0,1,0,"106,98",129,68,"24,57","18,18","6,40",344,540,"2,05","4,20",1,106,36,"0,47",16,45,"84,1","1,85","14,16",46,0,"39,40",GN
4,Kärltx,"1,97",79,H,1,PD,CKD-5D,0,"0,00",651,"57,00",1,0,0,0,"108,14",132,90,"24,49","18,91","5,57",126,170,"3,37","4,60","0,9",127,35,"14,60","8,5",57,96,"1,98","7,44","46,5",0,"38,87",Oth
2,Kärltx,"1,34",80,H,0,ESRD,CKD-5 ND,0,"6,48",774,"47,00",1,0,0,0,"112,79",150,98,"24,11","19,15","4,96",236,190,"3,50","5,20","1,6",109,41,"2,50","10,7",47,79,"1,81","6,48","48,5",0,"38,67",Oth
4,Kärltx,"0,86",81,H,1,PD,CKD-5D,0,"0,00",535,"54,00",0,0,0,0,"59,26",126,73,"23,47",,,247,1050,"3,85","4,70","0,9",111,35,"0,40","9,9",54,"52,8","1,50","7,26",16,0,"36,10",GN
2,Kärltx,"0,85",82,H,0,ESRD,CKD-5 ND,0,"9,36",517,"64,00",1,0,1,0,"111,63",153,78,"30,15","20,34","9,82",176,950,"4,08","3,20","2,2",129,35,"0,25","8,6",64,110,"1,91","9,36",48,0,"35,00",GN
4,Kärltx,"1,9",83,H,1,PD,CKD-5D,0,"0,00",1013,"31,00",1,0,0,0,"109,30",168,100,"24,22","19,86","4,36",168,100,"2,90","3,20","0,75",97,34,"0,20","9,7",31,"84,7","1,87","5,23",47,0,"34,70",GN
3,Kärltx,"0,87",84,H,1,HD,CKD-5D,0,"0,00",539,"59,00",1,0,1,0,"83,72",150,92,"21,83","15,75","6,08",168,74,"2,51","5,10","0,8",118,39,"3,60","10,9",59,58,"1,63","9,22",36,0,"33,30",HT/RVD
2,Kärltx,"1,34",85,H,0,ESRD,CKD-5 ND,0,"4,55",739,"65,00",0,0,0,0,"140,74",151,76,"25,51","16,83","8,68",180,430,"2,84","5,90","1,7",112,33,"1,20","9,7",65,72,"1,68","4,55",38,0,"32,83",GN
2,Kärltx,"0,55",88,H,0,ESRD,CKD-5 ND,0,"6,67",760,"46,00",1,0,0,0,"97,67",140,92,"27,99","20,25","7,74",285,280,"5,00","5,30","0,5",106,42,"2,70","8,6",46,"76,2","1,65","6,67",42,0,"31,67",GN
2,Kärltx,"1,02",89,H,0,ESRD,CKD-5 ND,0,"10,52",592,"24,00",1,0,0,0,"106,98",147,91,"28,24",,,312,310,"4,41","4,80","1,2",114,28,"1,00","8,4",24,"91,5","1,80","10,52",46,0,"31,47",GN
2,Kärltx,"0,14",90,H,0,ESRD,CKD-5 ND,0,"5,28",855,"59,00",1,0,0,0,"113,95",138,86,"24,62","17,51","7,11",236,360,"2,03","4,30","0,9",119,35,"0,59","10,5",59,78,"1,78","5,28",49,0,"31,23",Oth
4,Kärltx,"1,67",91,H,0,PD,CKD-5D,0,"0,00",609,"53,00",0,0,0,0,"92,59",135,90,"27,91","18,40","9,51",310,240,"2,87","6,90","0,4",125,34,"0,67","8,8",53,"81,6","1,71","6,25",25,0,"30,97",HT/RVD
2,Kärltx,"0,73",93,H,0,ESRD,CKD-5 ND,0,"14,98",389,"46,00",1,0,0,,"130,23",155,85,"25,73","19,94","5,78",189,380,"3,69","2,70","1,2",108,33,"0,20",8,46,89,"1,86","14,98",56,0,"29,80",Oth
2,Kärltx,"1,06",94,H,0,ESRD,CKD-5 ND,0,"4,39",1068,"47,00",1,0,0,,"111,63",161,90,"26,44","20,17","6,27",260,165,"4,56","4,00","1,4",110,39,"1,30",11,47,"89,5","1,84","4,39",48,0,"29,57",Oth
2,Kärltx,"0,52",95,H,0,ESRD,CKD-5 ND,0,"4,59",1104,"35,00",1,0,0,,"123,26",142,95,"24,45","19,45","5,00",174,148,"4,52","6,40",1,99,43,"3,90","9,9",35,81,"1,82","4,59",53,0,"29,10",GN
3,Kärltx,"3,2",96,H,0,HD,CKD-5D,0,"0,00",829,"26,00",1,0,0,,"97,67",121,62,"21,00","17,58","3,42",451,180,"2,57","5,10","1,1",101,40,"2,20","12,4",26,"68,8","1,81","6,91",42,0,"28,87",HT/RVD
4,Kärltx,"0,97",97,H,0,PD,CKD-5D,0,"0,00",1136,"60,00",1,0,0,,"116,28",123,70,"25,15","18,62","6,53",179,400,"3,86","5,70","1,5",113,34,"0,50","11,4",60,"78,8","1,77","3,72",50,0,"28,63",Oth
4,Kärltx,"7,55",98,H,0,PD,CKD-5D,0,"0,00",849,"56,00",0,0,0,,"85,19",116,75,"23,63","14,19","9,44",224,1100,"3,44","5,60","0,64",115,38,"0,94","14,4",56,"67,5","1,69","4,10",23,0,"28,40",Oth
3,Kärltx,"2,39",99,H,1,HD,CKD-5D,0,"0,00",738,"28,00",1,0,0,,"88,37",151,96,"25,13",,,298,250,"2,47","3,60","0,7",96,32,"0,28","12,5",28,86,"1,85","7,84",38,0,"28,17",GN
3,Kärltx,"1,51",100,H,1,HD,CKD-5D,0,"0,00",424,"65,00",1,0,0,,"76,74",138,84,"23,87","18,62","5,25",139,540,"2,51","3,70","0,73",115,37,"2,20","10,9",65,"78,2","1,81","11,81",33,0,"27,93",Oth
4,Kärltx,"2,1",101,H,1,PD,CKD-5D,0,"0,00",818,"21,00",1,0,0,,"95,35",132,81,"19,27","18,02","1,25",420,240,"4,61","4,10","1,3",102,40,"0,20","15,9",21,59,"1,75","7,27",41,0,"27,77",GN
2,Kärltx,"0,67",102,H,0,ESRD,CKD-5 ND,0,"9,91",535,"50,00",1,0,0,,"69,77",140,85,"38,85","24,85","14,00",168,380,"3,83","5,30",1,118,38,"2,50","12,7",50,"104,5","1,64","9,91",30,0,"27,47",Oth
4,Kärltx,"1,58",103,H,0,PD,CKD-5D,0,"0,00",899,"46,00",1,0,0,,"86,05",153,95,"22,57","17,85","4,72",185,210,,"3,50","1,2",132,37,"0,34","12,5",46,"71,5","1,78","5,44",37,0,"27,27",GN
2,Kärltx,"0,02",104,H,1,ESRD,CKD-5 ND,0,"9,84",626,"24,00",1,0,0,,"72,09",134,80,"21,51","18,58","2,93",394,140,,"6,70","1,3",104,37,"1,70","8,73",24,"62,9","1,71","9,84",31,1,"8,93",Oth
2,Kärltx,"0,47",105,H,1,ESRD,CKD-5 ND,0,"5,49",867,"51,00",1,0,0,,"74,42",151,100,"25,85","19,81","6,04",169,360,"3,09","4,40","0,92",107,29,"58,00","16,3",51,"81,9","1,78","5,49",32,0,"24,20",Oth
4,Kärltx,"0,63",106,H,0,PD,CKD-5D,0,"0,00",1491,"45,00",1,0,0,,"100,00",148,84,"30,06",,,255,660,"5,32","3,90","1,6",109,34,"1,60","11,8",45,91,"1,74","2,97",43,0,"23,97",GN
2,Kärltx,"0,26",107,H,0,ESRD,CKD-5 ND,0,"7,51",661,"53,00",1,0,0,,"102,33",141,72,"25,77","19,92","5,85",273,400,"4,68","5,60","2,3",112,39,"0,44","8,28",53,"88,2","1,85","7,51",44,0,"23,73",GN
3,Kärltx,"5,42",108,H,1,HD,CKD-5D,0,"0,00",764,"32,00",1,0,0,,"100,00",170,106,"24,16","18,94","5,22",315,110,"4,05","4,70","1,1",111,41,"0,26","13,4",32,90,"1,93","7,31",43,0,"23,50",GN
4,Kärltx,"1,47",109,H,0,PD,CKD-5D,0,"0,00",1124,"75,00",1,0,1,,"43,02",114,67,"30,20","17,82","12,38",309,410,"4,32","3,30","1,4",95,27,"0,42","8,34",75,"92,5","1,75","3,39","18,5",0,"23,27",Oth
4,Kärltx,"1,38",110,H,0,PD,CKD-5D,0,"0,00",616,"69,00",0,0,0,,"62,96",147,85,"21,19","14,62","6,57",151,170,"4,22","5,10","0,56",99,31,"0,80","10,3",69,"56,3","1,63","5,51",17,0,"22,80",GN
2,Kärltx,"0,9",111,H,1,ESRD,CKD-5 ND,0,"11,72",386,"42,00",0,0,0,,"122,22",156,82,"22,56","15,13","7,43",121,160,"2,26","4,30","0,69",112,33,"0,24",11,42,"73,1","1,80","11,72",33,0,"22,57",GN
2,Kärltx,"1,38",112,H,0,ESRD,CKD-5 ND,0,"6,11",757,"59,00",1,0,1,,"109,30",163,79,"27,35","20,76","6,59",207,160,"3,39","3,70","1,2",121,43,"0,65","12,1",59,"80,9","1,72","6,11",47,0,"22,33",Oth
3,Kärltx,"2,01",113,H,0,HD,CKD-5D,0,"0,00",649,"65,00",0,1,0,,"114,81",181,96,"28,00","16,43","11,58",205,580,"5,88","4,70","1,8",113,33,"0,47","14,1",65,"69,9","1,58","5,32",31,0,"21,87",HT/RVD
2,Kärltx,"0,63",115,H,0,ESRD,CKD-5 ND,0,"7,56",665,"51,00",1,0,0,,"117,44",129,78,"22,55","18,14","4,40",266,290,"3,80","4,40","0,81",119,38,"0,55","12,9",51,78,"1,86","7,56","50,5",0,"20,93",GN
4,Kärltx,"4,17",116,H,1,PD,CKD-5D,0,"0,00",877,"50,00",1,0,0,,"97,67",166,105,"26,12","20,90","5,22",257,82,"2,23","3,40","1,2",131,30,"1,10","20,6",50,80,"1,75","5,45",42,0,"20,70",HT/RVD
2,Kärltx,"1,65",117,H,0,ESRD,CKD-5 ND,0,"7,81",481,"62,00",0,0,0,,"74,07",145,85,"21,51","14,47","7,04",166,350,"3,09","3,50","0,75",129,33,"0,20","15,4",62,60,"1,67","7,81",20,0,"20,47",GN
3,Kärltx,"0,66",118,H,0,HD,CKD-5D,0,"0,00",745,"27,00",1,0,0,,"100,00",121,66,"18,81","16,58","2,22",232,320,"4,66","3,00","1,3",105,40,"4,50",18,27,"57,6","1,75","7,80",43,0,"19,53",Oth
3,Kärltx,"2,7",120,H,0,HD,CKD-5D,0,"0,00",1136,"32,00",1,0,1,,"123,26",142,87,"24,94","19,17","5,76",343,220,"6,10","4,60","1,3",130,39,"0,38","12,4",32,"87,2","1,87","4,52",53,0,"19,07",GN
3,Kärltx,"0,45",121,H,0,HD,CKD-5D,0,"0,00",686,"32,00",1,0,0,,"104,65",157,95,"31,91","24,69","7,22",,360,"2,19","6,30","0,98",104,40,"2,40","10,4",32,89,"1,67","8,33",45,0,"18,60",GN
2,Kärltx,"1,91",122,H,0,ESRD,CKD-5 ND,0,"5,44",853,"55,00",1,0,0,,"125,58",152,89,"29,71",,,,470,"4,18","2,80","0,67",103,40,"2,30","17,1",55,105,"1,88","5,44",54,0,"18,37",Oth
2,Kärltx,"0,24",119,H,0,ESRD,CKD-5 ND,0,"10,72",487,"55,00",1,0,0,,"97,67",120,73,"22,63","16,84","5,79",157,150,"3,06","4,00","0,43",126,32,"0,55","8,67",55,"76,6","1,84","10,72",42,0,"18,27",GN
2,Kärltx,"0,68",123,H,0,ESRD,CKD-5 ND,0,"10,13",433,"43,00",0,0,0,,"66,67",169,87,"29,87","16,79","13,08",,,"4,36","5,10","1,7",115,31,"2,40","10,5",43,"72,7","1,56","10,13",18,0,"17,67",Oth
3,Kärltx,"0,71",124,H,0,HD,CKD-5D,0,"0,00",581,"50,00",0,0,0,,"111,11",125,75,"23,55","13,79","9,76",,270,"2,82","3,90","0,99",114,38,"1,90","8,64",50,"61,8","1,62","6,76",30,0,"17,20",Oth
4,Kärltx,"3,36",128,H,0,PD,CKD-5D,0,"0,00",684,"32,00",1,0,0,,"93,02",130,80,"23,84","18,39","5,44",,250,"3,65","5,90","1,2",163,36,"0,55","12,8",32,73,"1,75","8,36",40,0,"16,50",Oth
2,Kärltx,"4,38",129,H,0,ESRD,CKD-5 ND,0,"3,79",1185,"50,00",1,0,0,,"86,05",124,75,"30,16","20,20","9,96",,180,"5,54","3,20",1,116,34,"0,20","9,55",50,"84,1","1,67","3,79",37,0,"16,27",GN
2,Kärltx,"0,62",130,H,0,ESRD,CKD-5 ND,0,"5,59",815,"59,00",1,0,0,,"79,07",161,90,"25,00","16,83","8,17",,270,"3,52","3,10","1,4",103,33,"0,46","7,87",59,"71,4","1,69","5,59",34,0,"15,80",HT/RVD
4,Kärltx,"2,23",131,H,1,PD,CKD-5D,0,"0,00",705,"22,00",0,0,0,,"103,70",123,67,"19,12","14,71","4,41",,120,"4,75","5,90","1,9",126,37,"0,20","14,2",22,"50,8","1,63","6,51",28,0,"15,17",GN
3,Kärltx,"1,3",132,H,0,HD,CKD-5D,0,"0,00",857,"24,00",1,0,0,,"102,33",107,70,"34,94","22,91","12,03",,660,"3,46","4,00","0,61",115,40,"3,90","16,4",24,117,"1,83","6,73",44,0,"14,87",Oth
3,Kärltx,"1,37",133,H,0,HD,CKD-5D,0,"0,00",859,"49,00",0,0,0,,"66,67",130,80,"30,90","19,15","11,75",,190,"4,23","3,40",1,113,33,"1,70",24,49,"87,2","1,68","4,24",18,0,"14,40",HT/RVD
3,Kärltx,,136,H,0,HD,CKD-5D,0,"0,00",431,"44,00",0,0,0,,"96,30",131,76,"29,02",,,,,"3,78","6,40","0,76",,37,"0,20",,44,79,"1,65","10,12",26,0,"10,43",GN
3,Kärltx,,137,H,0,HD,CKD-5D,0,"0,00",974,"40,00",1,0,0,,"132,56",140,75,"27,08","23,00","4,08",,52,"5,52","2,50","0,77",,30,"0,20",,40,"94,7","1,87","5,15",57,0,"10,20",HT/RVD
3,Kärltx,,138,H,1,HD,CKD-5D,0,"0,00",776,"61,00",0,0,0,,"92,59",180,90,"26,50","17,05","9,45",,20,"3,73","3,60","2,1",114,27,"7,60",,61,67,"1,59","4,41",25,0,"9,73",Oth
2,Kärltx,,139,H,0,ESRD,CKD-5 ND,0,"9,02",606,"42,00",1,0,0,,"125,58",148,79,"23,92","18,70","5,22",,80,"4,85","3,90",1,98,29,"0,20",,42,81,"1,84","9,02",54,0,"9,30",GN
3,Kärltx,,140,H,1,HD,CKD-5D,0,"0,00",878,"49,00",1,0,0,,"113,95",184,95,"26,20","20,24","5,96",,18,"2,59","4,10",2,117,36,"3,60",,49,83,"1,78","5,48",49,0,"9,10",HT/RVD
4,Kärltx,,141,H,1,PD,CKD-5D,0,"0,00",669,"49,00",1,0,1,,"90,70",153,91,"21,46","18,95","2,51",,,"3,26","4,90","1,8",122,32,"1,40",,49,68,"1,78","7,62",39,0,"8,87",HT/RVD
2,Kärltx,,142,H,0,ESRD,CKD-5 ND,0,"6,14",935,"22,00",1,0,0,,"151,16",165,90,"26,47","22,11","4,36",,,"3,86","3,80","2,8",117,40,"0,60",,22,82,"1,76","6,14",65,0,"7,40",GN
3,Kärltx,,143,H,0,HD,CKD-5D,0,"0,00",1017,"32,00",1,0,0,,"86,05",158,84,"23,15","18,61","4,55",,550,"4,45","6,90","2,8",,34,"0,24",,32,"67,7","1,71","5,17",37,0,"7,17",GN
3,Kärltx,,145,H,0,HD,CKD-5D,0,"0,00",808,"38,00",0,0,0,,"107,41",130,90,"36,55","20,58","15,97",,38,"2,94","4,60","1,5",,30,"0,20",,38,"87,8","1,55","4,94",29,0,"6,63",Oth
4,Kärltx,,146,H,1,PD,CKD-5D,0,"0,00",743,"69,00",1,0,0,,"76,74",135,72,"25,31",,,,130,"2,71","4,80","0,57",,24,"1,50",,69,"78,4","1,76","5,83",33,0,"6,23",Oth
4,Kärltx,,147,H,1,PD,CKD-5D,0,"0,00",442,"20,00",0,0,0,,,172,115,"20,57","14,01","6,56",,,"3,32","5,60","1,2",,32,"0,20",,20,"50,7","1,57","11,61",,0,"5,60",Oth
3,Kärltx,,148,H,1,HD,CKD-5D,0,"0,00",704,"47,00",1,0,0,,"93,02",142,91,"20,82","18,08","2,74",,290,"3,69","4,10","1,5",110,33,"0,20",,47,"62,3","1,73","7,26",40,0,"5,37",GN
3,Kärltx,,151,H,1,HD,CKD-5D,0,"0,00",678,"63,00",1,0,0,,"74,42",203,117,"22,49","19,77","2,72",,370,"2,40","3,00","0,73",113,27,"3,00",,63,"74,5","1,82","6,79",32,0,"4,37",Oth
2,Kärltx,,152,H,0,ESRD,CKD-5 ND,0,"5,43",944,"38,00",1,0,0,,"86,05",164,110,"24,14","18,83","5,31",,570,"5,48","4,30","1,2",,35,"0,91",,38,89,"1,92","5,43",37,0,"3,43",GN
2,Kärltx,,149,H,0,ESRD,CKD-5 ND,0,"3,85",1176,"49,00",1,1,0,,"97,67",163,93,"26,52","20,02","6,50",,180,"3,80","3,40","1,5",109,23,"1,00",,49,"69,6","1,62","3,85",42,0,"4,87",GN
2,Kärltx,,153,H,0,ESRD,CKD-5 ND,0,"5,77",741,"71,00",1,0,0,,"88,37",159,87,"27,71","21,00","6,71",,290,"4,32","2,90","1,5",,31,"0,89",,71,"87,8","1,78","5,77",38,0,"2,73",HT/RVD
3,Kärltx,,154,H,0,HD,CKD-5D,0,"0,00",488,"58,00",1,0,0,,"100,00",153,88,"23,36","16,92","6,43",,220,"4,07","5,80","0,57",142,34,"1,20",,58,74,"1,78","10,47",43,0,"2,03",HT/RVD
3,Kärltx,"1,78",24,H,0,HD,CKD-5D,0,"0,00",513,"57,00",1,1,1,1,"86,05",130,70,"25,72","19,68","6,04",83,290,"2,08","4,00","1,3",128,33,"2,00","9,84",57,"81,5","1,78","9,93",37,0,"60,63",DM
4,Kärltx,"1,78",87,H,0,PD,CKD-5D,0,"0,00",1014,"53,00",1,1,0,0,"86,05",130,85,"25,40","17,02","8,37",156,560,"1,60","3,20","1,9",121,35,"1,20","12,4",53,"83,2","1,81","4,48",37,0,"31,93",DM
4,Kärltx,"0,83",125,H,0,PD,CKD-5D,0,"0,00",560,"51,00",1,1,1,,"55,81",164,79,"28,52","19,70","8,82",,100,"2,64","3,60","1,3",109,33,"7,10","9,51",51,"83,4","1,71","9,31",24,0,"16,97",DM
4,Kärltx,,144,H,0,PD,CKD-5D,0,"0,00",635,"69,00",1,1,0,,"81,40",158,94,"24,12","19,27","4,84",,,"2,56","4,50","0,64",112,29,"3,60",,69,"74,7","1,76","7,05",35,0,"6,93",DM
4,Kärltx,,150,H,0,PD,CKD-5D,0,"0,00",606,"53,00",1,1,0,,"81,40",,,"28,78",,,,330,"3,74","3,20","1,2",87,28,"0,32",,53,"94,3","1,81","8,35",35,0,"4,67",DM
2,MIA,,1,H,0,ESRD,CKD-5 ND,1,"6,18",608,"55,00",0,0,0,0,,153,89,"21,87",,,,317,"4,70","5,90",2,88,24,"9,00",,55,"55,3","1,59","6,18",,0,"27,03",GN
2,MIA,"1,2",3,H,0,ESRD,CKD-5 ND,1,"4,95",783,"43,00",0,0,0,0,"111,11",137,89,"23,92","15,50","8,41",236,256,"4,42","5,10","1,3",88,37,"0,60","7,6",43,"67,5","1,68","4,95",30,0,"19,70",GN
2,MIA,"7,7",5,H,1,ESRD,CKD-5 ND,1,"7,70",528,"48,00",0,0,0,0,"125,93",125,78,"24,84","15,28","9,57",364,403,"4,95","7,70","1,9",109,32,"1,50","6,8",48,"63,6","1,60","7,70",34,0,"27,33",GN
2,MIA,"4,9",6,H,1,ESRD,CKD-5 ND,1,"6,30",578,"61,00",0,1,1,1,"70,37",138,86,"23,01","13,85","9,16",190,225,"4,75","7,60","2,5",87,26,"2,50","10,5",61,56,"1,56","6,30",19,1,"40,60",HT/RVD
2,MIA,8,7,H,1,ESRD,CKD-5 ND,1,"7,47",482,"68,00",0,0,1,0,"103,70",158,88,"22,46","14,06","8,41",97,49,"5,15","7,60","1,9",103,32,"49,00","17,1",68,"63,4","1,68","7,47",28,1,"46,13",Oth
2,MIA,"1,6",10,H,0,ESRD,CKD-5 ND,1,"5,58",891,"44,00",1,0,1,0,"130,23",147,101,"21,55","17,81","3,73",113,91,"6,03","6,90","2,2",107,30,"0,40",7,44,"67,5","1,77","5,58",56,0,"19,33",GN
2,MIA,"5,4",11,H,0,ESRD,CKD-5 ND,1,"5,24",896,"52,00",1,0,0,1,"102,33",143,92,"22,37","17,08","5,29",204,256,"5,29","6,20","0,8",115,32,"14,00","9,7",52,"77,4","1,86","5,24",44,0,"57,00",GN
2,MIA,"16,6",12,H,1,ESRD,CKD-5 ND,1,"8,33",553,"69,00",1,0,1,1,"79,07",130,73,"23,76","17,36","6,41",163,15,"3,36","4,40","1,4",114,24,"21,00","15,2",69,"70,3","1,72","8,33",34,1,"6,27",Oth
2,MIA,4,14,H,1,ESRD,CKD-5 ND,1,"4,80",920,"60,00",1,0,1,1,"113,95",149,99,"23,47","17,48","5,99",81,221,"4,35","3,00","1,4",88,36,"2,70","13,3",60,"72,7","1,76","4,80",49,0,"60,87",HT/RVD
2,MIA,"1,1",15,H,1,ESRD,CKD-5 ND,1,"5,84",868,"42,00",1,1,1,0,"120,93",130,81,"22,79","17,18","5,61",173,19,"2,76","7,20","1,5",96,40,"2,90","7,6",42,78,"1,85","5,84",52,0,"18,20",GN
2,MIA,"10,9",18,H,0,ESRD,CKD-5 ND,1,"4,66",828,"42,00",0,1,1,1,"140,74",147,85,"21,22","13,23","8,00",40,139,"3,04","4,00",5,86,23,"7,90","9,5",42,65,"1,75","4,66",38,1,"54,30",GN
2,MIA,"1,8",19,H,1,ESRD,CKD-5 ND,1,"4,28",795,"61,00",0,0,0,0,"85,19",151,83,"35,75","19,19","16,55",193,60,"3,84","4,80","1,5",112,36,"57,00","14,8",61,"98,5","1,66","4,28",23,0,"60,87",Oth
2,MIA,"6,8",22,H,0,ESRD,CKD-5 ND,1,"6,95",747,"43,00",1,0,0,0,"116,28",,,"21,37","17,44","3,93",2,43,"4,79","5,10","3,2",110,37,"0,50","7,6",43,70,"1,81","6,95",50,0,"18,27",Oth
2,MIA,"2,3",23,H,0,ESRD,CKD-5 ND,1,"5,09",928,"50,00",1,0,0,1,"90,70",125,83,"21,55","15,85","5,69",81,,"3,63","10,70","2,4",100,8,"5,10","11,9",50,63,"1,71","5,09",39,0,"57,93",GN
2,MIA,"24,2",24,H,0,ESRD,CKD-5 ND,1,"5,27",714,"50,00",0,0,1,1,"122,22",157,100,"21,48","12,66","8,82",155,157,"4,77","4,50","1,7",99,37,"1,40","34,2",50,55,"1,60","5,27",33,0,"22,10",GN
2,MIA,"2,9",21,H,0,ESRD,CKD-5 ND,1,"4,28",910,"38,00",0,0,1,0,"77,78",138,96,"17,87","12,60","5,26",81,141,"2,56","6,70","2,3",96,34,"2,80","9,3",38,"39,4","1,49","4,28",21,0,"14,43",GN
2,MIA,"5,7",26,H,1,ESRD,CKD-5 ND,1,"9,96",536,"49,00",1,0,0,1,"48,84",195,109,"14,30",,,25,304,,"3,80","1,4",77,24,"61,00","8,2",49,50,"1,87","9,96",21,1,"10,70",HT/RVD
2,MIA,6,28,H,0,ESRD,CKD-5 ND,1,"4,50",800,"53,00",0,0,0,0,,,,"22,38",,,78,706,"4,62","7,00","2,4",69,31,"2,60","8,9",53,"66,2","1,72","4,50",,0,"32,17",GN
2,MIA,"10,9",31,H,0,ESRD,CKD-5 ND,1,"5,27",918,"47,00",1,0,0,0,"123,26",127,86,"26,76","18,37","8,39",293,,"3,13","6,10","3,2",124,39,"3,60","7,7",47,"78,7","1,72","5,27",53,0,"14,30",Oth
2,MIA,"8,5",32,H,1,ESRD,CKD-5 ND,1,"12,17",337,"60,00",0,0,1,1,"88,89",125,69,"19,84","13,55","6,29",172,297,"1,89","6,50","2,6",91,36,"46,00",14,60,56,"1,68","12,17",24,1,"18,70",Oth
2,MIA,"5,1",33,H,1,ESRD,CKD-5 ND,1,"10,25",373,"67,00",0,0,1,1,"70,37",159,81,"24,46","14,30","10,17",126,13,"4,27","7,40","3,5",96,30,"87,00","9,6",67,"60,3","1,57","10,25",19,1,"28,23",Oth
2,MIA,"22,6",34,H,0,ESRD,CKD-5 ND,1,"4,41",799,"56,00",0,0,0,0,"81,48",,,"28,74",,,295,462,"3,65","7,60","4,5",110,38,"0,80",,56,87,"1,74","4,41",22,0,"7,93",Oth
2,MIA,"20,9",35,H,1,ESRD,CKD-5 ND,1,"6,99",658,"64,00",1,0,1,1,"79,07",148,76,"22,29","17,23","5,06",101,147,,"2,90","1,8",98,28,"83,00","31,7",64,"66,7","1,73","6,99",34,1,"51,47",HT/RVD
2,MIA,"6,7",37,H,1,ESRD,CKD-5 ND,1,"11,70",425,"66,00",1,0,1,0,"27,91",109,73,"24,20","16,66","7,54",48,74,"3,57","3,40",1,84,42,"13,10","12,6",66,"65,1","1,64","11,70",12,1,"14,47",GN
2,MIA,"2,8",39,H,1,ESRD,CKD-5 ND,1,"6,02",593,"63,00",0,0,0,0,"66,67",128,61,"24,14","13,65","10,49",139,444,"5,21","7,30","2,1",95,33,"36,90","24,3",63,58,"1,55","6,02",18,0,"45,57",GN
2,MIA,"8,4",40,H,0,ESRD,CKD-5 ND,1,"4,80",887,"26,00",0,0,0,0,,148,96,"22,86",,,231,320,"6,13","5,20","1,3",94,37,"0,50","6,9",26,63,"1,66","4,80",,1,"20,23",GN
2,MIA,,41,H,0,ESRD,CKD-5 ND,1,"5,82",757,"66,00",1,0,0,0,"130,23",148,85,"24,07","17,32","6,75",79,,"4,28","4,90",1,82,30,"3,90","11,2",66,"81,5","1,84","5,82",56,0,"14,70",GN
2,MIA,"1,7",42,H,1,ESRD,CKD-5 ND,1,"4,96",905,"58,00",1,0,0,1,"58,14",,,"19,24","15,81","3,43",,123,"5,74","5,10","1,3",107,42,"9,00",,58,"55,6","1,70","4,96",25,1,"6,77",HT/RVD
2,MIA,"2,9",43,H,0,ESRD,CKD-5 ND,1,"8,12",631,"50,00",1,0,0,0,"113,95",126,83,"24,28","16,24","8,04",149,1058,"4,73","5,60","1,4",96,39,"8,20",28,50,71,"1,71","8,12",49,0,"53,90",Oth
2,MIA,"2,5",44,H,0,ESRD,CKD-5 ND,1,"5,03",1046,"31,00",1,0,0,1,,122,76,"20,38",,,558,30,,"6,10","1,9",97,44,"1,80","9,9",31,69,"1,84","5,03",,0,"44,50",Oth
2,MIA,"7,2",45,H,0,ESRD,CKD-5 ND,1,"5,85",837,"48,00",1,0,1,1,"104,65",132,89,"24,83","19,12","5,71",147,165,,"4,60","2,2",107,34,"2,10","9,5",48,"74,3","1,73","5,85",45,0,"39,23",Oth
2,MIA,"1,9",47,H,0,ESRD,CKD-5 ND,1,"8,92",683,"23,00",1,0,0,0,,144,98,"26,72",,,251,208,"5,50","5,50","2,1",77,34,"3,40","10,3",23,89,"1,83","8,92",,0,"15,60",GN
2,MIA,"2,7",48,H,0,ESRD,CKD-5 ND,1,"4,68",1031,"44,00",1,0,0,0,"65,12",133,93,"24,96","18,22","6,74",111,350,"4,64","7,50","2,1",86,36,"2,00","9,8",44,73,"1,71","4,68",28,0,"42,03",HT/RVD
2,MIA,"6,5",49,H,0,ESRD,CKD-5 ND,1,"5,26",898,"51,00",1,0,0,1,"118,60",123,76,"25,85","18,06","7,80",170,81,"6,25","5,40","1,3",98,39,"7,90","8,5",51,81,"1,77","5,26",51,0,"4,17",HT/RVD
2,MIA,"7,3",50,H,0,ESRD,CKD-5 ND,1,"5,57",866,"49,00",1,0,0,1,"113,95",149,101,"23,69","16,58","7,11",192,666,"4,23","4,90","1,9",96,32,"4,30","9,6",49,91,"1,96","5,57",49,0,"6,80",Oth
2,MIA,"6,1",52,H,0,ESRD,CKD-5 ND,1,"6,42",624,"45,00",0,0,0,1,"85,19",145,90,"27,14","16,00","11,14",219,,"5,95","7,20","2,3",90,37,"4,70","6,3",45,"72,1","1,63","6,42",23,0,"16,03",GN
2,MIA,"3,9",53,H,0,ESRD,CKD-5 ND,1,"5,74",793,"60,00",1,0,0,0,"97,67",,,"25,49","16,67","8,82",316,33,"3,93","5,20","1,2",87,30,"24,00","8,8",60,"78,5","1,76","5,74",42,0,"29,50",GN
2,MIA,"17,8",54,H,1,ESRD,CKD-5 ND,1,"7,34",518,"58,00",0,0,1,1,"62,96",147,74,"22,11","14,44","7,67",,199,,"8,30","1,5",92,42,"1,10","9,1",58,"53,8","1,56","7,34",17,1,"4,90",Oth
2,MIA,"3,1",56,H,0,ESRD,CKD-5 ND,1,"14,20",347,"33,00",0,0,0,0,"129,63",,,"18,55","12,69","5,86",,21,"3,07","6,20",2,106,40,"1,00","12,6",33,"49,9","1,64","14,20",35,0,"55,47",GN
2,MIA,"5,8",38,H,1,ESRD,CKD-5 ND,1,"5,58",646,"59,00",0,0,0,0,"81,48",132,72,"28,79","15,28","13,51",181,232,"4,22","5,60","3,7",98,39,"18,40","7,6",59,"80,3","1,67","5,58",22,0,"22,47",Oth
2,MIA,"25,1",58,H,1,ESRD,CKD-5 ND,1,"7,27",490,"69,00",0,0,0,0,"55,56",136,81,"18,42","12,71","5,71",137,2499,"5,54","7,10","2,4",82,32,"4,60","8,5",69,52,"1,68","7,27",15,0,"60,87",GN
2,MIA,"5,9",60,H,1,ESRD,CKD-5 ND,1,"6,07",735,"65,00",1,0,1,1,,137,68,"24,62",,,,203,"4,18","5,40","2,1",91,39,"12,00","11,3",65,72,"1,71","6,07",,1,"11,73",GN
2,MIA,"12,2",65,H,0,ESRD,CKD-5 ND,1,"6,56",694,"64,00",1,0,0,0,"83,72",134,85,"27,58","18,14","9,45",199,350,,"6,30",2,101,33,"6,90","7,1",64,"87,4","1,78","6,56",36,0,"28,57",HT/RVD
2,MIA,"3,1",62,H,0,ESRD,CKD-5 ND,1,"5,46",891,"47,00",1,0,0,1,,132,76,"20,99","14,00","6,99",154,350,"3,93","5,70","0,9",101,44,"2,10","6,3",47,68,"1,80","5,46",,0,"14,20",Oth
2,MIA,"7,2",64,H,0,ESRD,CKD-5 ND,1,"5,15",868,"60,00",1,0,1,0,"90,70",,,"30,60",,,204,729,"6,33","4,50","3,5",93,41,"134,00","7,5",60,"94,8","1,76","5,15",39,0,"14,63",GN
2,MIA,"1,1",63,H,0,ESRD,CKD-5 ND,1,"6,91",843,"23,00",1,0,0,0,"116,28",146,83,"28,49",,,267,231,"7,26","4,90","2,1",121,44,"1,30","9,5",23,"95,4","1,83","6,91",50,0,"17,27",GN
2,MIA,"3,1",67,H,0,ESRD,CKD-5 ND,1,"6,19",856,"36,00",1,0,0,0,"93,02",151,101,"20,78","16,44","4,34",172,587,"1,83","3,50","1,4",77,30,"9,00","8,3",36,75,"1,90","6,19",40,0,"44,33",GN
2,MIA,"17,5",66,H,0,ESRD,CKD-5 ND,1,"6,18",733,"63,00",1,0,1,1,"104,65",,,"25,78","18,39","7,39",,18,,"9,40","2,9",103,16,"1,60",,63,"79,4","1,76","6,18",45,0,"23,20",GN
2,MIA,"18,1",69,H,0,ESRD,CKD-5 ND,1,"5,07",900,"56,00",1,0,0,1,"106,98",161,98,"25,42","18,09","7,33",,7,,"5,50","2,6",80,38,"9,00",,56,81,"1,79","5,07",46,0,"8,73",GN
1,MIA,"1,7",72,H,1,CKD4,CKD3-4,1,"15,70",327,"29,00",0,0,0,0,"75,93",134,90,"16,00","11,57","4,43",107,97,,"6,60",2,134,35,"9,00",,29,"42,5","1,63","15,70","20,5",0,"16,07",GN
1,MIA,,73,H,1,CKD4,CKD3-4,1,"18,17",235,"65,00",0,0,0,0,,,,"17,10",,,77,107,"2,50","6,90","2,7",123,23,"24,00",,65,46,"1,64","18,17",,0,"60,87",Oth
2,MIA,,74,H,1,ESRD,CKD-5 ND,1,"6,61",770,"45,00",1,0,0,1,"69,77",,,"25,18","17,66","7,52",42,258,"4,60","8,40","5,2",90,19,"9,00",,45,89,"1,88","6,61",30,1,"13,23",GN
2,MIA,"5,8",77,H,0,ESRD,CKD-5 ND,1,"9,34",562,"50,00",1,0,0,0,,,,"25,72",,,,392,"4,67","7,10","4,3",107,45,"13,00",,50,"90,9","1,88","9,34",,0,"24,97",Oth
2,MIA,"14,2",79,H,1,ESRD,CKD-5 ND,1,"6,98",589,"43,00",0,0,1,1,"116,67",172,105,"21,26","14,91","6,35",210,108,"5,08","4,90","3,4",100,27,"16,00",,43,60,"1,68","6,98","31,5",1,"18,20",Oth
2,MIA,"9,2",80,H,0,ESRD,CKD-5 ND,1,"7,57",517,"54,00",0,0,0,0,"107,41",,,"24,41","13,55","10,86",,47,"5,24","10,20","3,3",110,43,"0,40",,54,"62,5","1,60","7,57",29,0,"25,03",Oth
2,MIA,"46,5",81,H,1,ESRD,CKD-5 ND,1,"3,67",888,"64,00",0,0,0,1,,,,"28,28","16,37","11,91",70,437,,"2,40","1,7",86,30,"56,00","31,8",64,77,"1,65","3,67",,1,"10,07",HT/RVD
2,MIA,"44,9",83,H,1,ESRD,CKD-5 ND,1,"7,58",623,"62,00",1,0,1,1,"63,95",92,63,"22,47","16,15","6,32",138,441,,"4,20","0,9",101,29,"16,00",28,62,70,"1,77","7,58","27,5",1,"39,43",Oth
2,MIA,"4,7",84,H,1,ESRD,CKD-5 ND,1,"7,11",529,"59,00",0,0,0,0,"55,56",,,"18,93",,,90,356,,"6,00","2,6",101,35,"2,30","11,9",59,"52,8","1,67","7,11",15,1,"29,07",GN
2,MIA,"3,1",86,H,0,ESRD,CKD-5 ND,1,"6,43",585,"56,00",0,0,1,0,"55,56",,,"35,11",,,163,529,"5,41","5,40",2,86,34,"3,40","6,5",56,"83,8","1,55","6,43",15,0,"60,87",GN
2,MIA,"2,5",88,H,0,ESRD,CKD-5 ND,1,"9,35",609,"36,00",1,0,0,1,"113,95",,,"21,66","17,81","3,85",146,441,"6,48","4,40",,112,41,"4,30","10,9",36,"57,9","1,64","9,35",49,0,"60,87",GN
2,MIA,"24,5",90,H,0,ESRD,CKD-5 ND,1,"5,87",747,"67,00",1,0,1,0,"76,74",,,"28,53","18,37","10,16",184,122,,"4,90",,97,31,"12,00","10,8",67,"90,9","1,79","5,87",33,1,"12,10",GN
2,MIA,"9,7",93,H,1,ESRD,CKD-5 ND,1,"9,53",559,"48,00",1,0,1,1,"76,74",,,"20,83","15,06","5,77",124,224,,"3,50","0,6",102,42,"5,50",9,48,"71,3","1,85","9,53",33,1,"37,87",HT/RVD
2,MIA,"1,1",94,H,0,ESRD,CKD-5 ND,1,"6,25",830,"40,00",1,0,0,0,"120,93",,,"25,11","15,56","9,55",168,48,,"4,50","1,5",115,43,"1,20",,40,"91,6","1,91","6,25",52,0,"53,23",GN
2,MIA,"2,3",96,H,0,ESRD,CKD-5 ND,1,"6,33",643,"42,00",0,0,0,0,"62,79",149,106,"27,06",,,129,347,"5,48","4,70","2,2",99,47,"2,90",9,42,"68,4","1,59","6,33",27,0,"57,73",GN
2,MIA,"0,9",95,H,0,ESRD,CKD-5 ND,1,"6,26",839,"38,00",1,0,0,0,"130,23",173,108,"25,46",,,216,249,"6,78","7,80","7,8",132,40,"0,20",,38,90,"1,88","6,26",56,0,"16,50",GN
2,MIA,"18,4",98,H,1,ESRD,CKD-5 ND,1,"3,89",1068,"64,00",1,0,1,1,"46,51",,,"19,48","16,00","3,48",60,256,,"6,60","1,7",74,28,"102,00","13,4",64,"58,3","1,73","3,89",20,1,"40,27",HT/RVD
2,MIA,"8,7",97,H,1,ESRD,CKD-5 ND,1,"8,89",521,"70,00",1,0,1,1,"48,84",160,85,"18,39",,,68,240,"3,08","3,10","1,6",100,26,"20,20","11,2",70,"57,6","1,77","8,89",21,1,"48,93",HT/RVD
2,MIA,"4,2",99,H,0,ESRD,CKD-5 ND,1,"8,74",629,"40,00",1,0,0,1,"132,56",85,65,"23,72","17,02","6,70",106,639,"5,06","6,00","3,2",105,33,"4,00","7,6",40,71,"1,73","8,74",57,0,"12,30",Oth
2,MIA,"10,9",100,H,1,ESRD,CKD-5 ND,1,"3,99",828,"64,00",0,0,1,0,"48,15",,,"18,08","11,96","6,12",63,1677,"1,43","4,10","1,4",105,29,"11,40","7,6",64,44,"1,56","3,99",13,0,"60,87",Oth
2,MIA,"7,9",103,H,0,ESRD,CKD-5 ND,1,"2,23",1684,"25,00",0,0,0,0,,240,140,"22,10",,,398,,"9,15","5,10","2,1",78,31,"11,70",10,25,58,"1,62","2,23",,0,"12,67",HT/RVD
2,MIA,"5,6",101,H,0,ESRD,CKD-5 ND,1,"4,09",835,"59,00",0,0,0,0,"81,48",,,"21,83","12,85","8,98",227,152,,"6,10",1,83,33,"1,40","8,6",59,58,"1,63","4,09",22,0,"30,43",GN
2,MIA,9,104,H,0,ESRD,CKD-5 ND,1,"5,76",969,"25,00",1,0,0,0,"118,60",155,90,"21,69","16,94","4,75",338,319,"5,45","4,70","1,5",87,32,"3,60","10,3",25,"69,5","1,79","5,76",51,0,"4,97",HT/RVD
2,MIA,"7,2",105,H,0,ESRD,CKD-5 ND,1,"9,54",442,"48,00",0,0,0,,"125,93",,,"28,43","15,99","12,44",357,135,"5,63","7,20","5,3",97,39,"31,00","8,6",48,76,"1,64","9,54",34,0,"33,70",GN
2,MIA,"8,1",106,H,0,ESRD,CKD-5 ND,1,"6,92",687,"58,00",1,0,0,0,"95,35",175,95,"27,02",,,531,381,"4,94","8,20","5,4",109,34,"13,00","9,4",58,79,"1,71","6,92",41,0,"4,83",GN
2,MIA,"8,8",107,H,0,ESRD,CKD-5 ND,1,"7,97",484,"58,00",0,0,1,1,"79,63",,,"31,58","16,28","15,30",247,76,"3,93","5,70","1,7",105,37,"14,80","7,5",58,"74,9","1,54","7,97","21,5",0,"60,87",HT/RVD
2,MIA,"3,9",108,H,0,ESRD,CKD-5 ND,1,"4,00",1020,"68,00",1,0,0,0,"80,23",170,80,"26,70","16,49","10,21",274,67,"6,60","6,10","1,8",111,43,"3,90","15,3",68,"86,5","1,80","4,00","34,5",0,"15,27",GN
2,MIA,"9,3",109,H,0,ESRD,CKD-5 ND,1,"4,08",857,"55,00",0,0,1,1,"109,26",160,100,"26,99","14,04","12,95",72,198,"3,26","4,90","1,5",85,23,"118,80","10,3",55,78,"1,70","4,08","29,5",0,"10,40",HT/RVD
2,MIA,"4,7",110,H,1,ESRD,CKD-5 ND,1,"4,26",1004,"62,00",1,0,0,1,"90,70",,,"19,97",,,73,297,"3,84","5,40","0,9",116,31,"12,00","9,9",62,64,"1,79","4,26",39,0,"36,83",Oth
2,MIA,"6,9",111,H,0,ESRD,CKD-5 ND,1,"4,31",889,"41,00",0,0,0,1,"133,33",159,96,"26,71","14,71","12,01",270,71,"6,20","6,00","1,8",92,41,"7,10","7,9",41,"76,3","1,69","4,31",36,0,"44,23",Oth
2,MIA,17,115,H,1,ESRD,CKD-5 ND,1,"7,07",510,"66,00",0,0,0,0,"81,48",180,85,"25,74","13,96","11,79",143,486,"4,54","7,70","2,3",117,36,"3,00",,66,"68,4","1,63","7,07",22,0,"60,87",Oth
2,MIA,"6,2",116,H,0,ESRD,CKD-5 ND,1,"4,91",1001,"42,00",1,0,0,1,"76,74",125,60,"21,88","14,53","7,35",277,209,"4,38","8,40","1,4",115,31,"8,60",10,42,"63,6","1,71","4,91",33,0,"24,57",HT/RVD
2,MIA,"8,8",117,H,1,ESRD,CKD-5 ND,1,"3,76",871,"64,00",0,0,1,0,"55,56",150,65,"21,72","12,44","9,28",102,76,,"9,30","5,2",101,27,"65,00",34,64,57,"1,62","3,76",15,0,"60,87",HT/RVD
2,MIA,"2,1",119,H,0,ESRD,CKD-5 ND,1,"7,17",563,"47,00",0,0,0,1,"129,63",155,95,"18,14","12,20","5,94",184,322,"2,96","7,00","2,3",114,38,"1,10","4,8",47,50,"1,66","7,17",35,0,"26,97",HT/RVD
2,MIA,"4,3",120,H,1,ESRD,CKD-5 ND,1,"6,64",683,"65,00",1,0,0,0,"81,40",140,70,"23,15",,,131,269,"4,73","8,20","3,4",94,42,"4,48","7,7",65,75,"1,80","6,64",35,1,"45,57",HT/RVD
2,MIA,"11,9",121,H,0,ESRD,CKD-5 ND,1,"5,64",843,"52,00",1,0,0,0,"113,95",80,60,"27,81",,,163,234,"3,81","5,00","1,8",102,39,"17,90","8,7",52,"91,1","1,81","5,64",49,0,"27,07",GN
2,MIA,"3,3",123,H,0,ESRD,CKD-5 ND,1,"11,64",526,"30,00",1,0,0,1,"106,98",138,100,"22,50","15,42","7,08",230,145,"4,11","3,60","1,8",98,35,"6,33","15,5",30,77,"1,85","11,64",46,0,"22,93",GN
2,MIA,"8,4",124,H,0,ESRD,CKD-5 ND,1,"6,61",765,"46,00",1,0,0,,"93,02",157,108,"30,56",,,,265,"4,21","6,00","3,1",89,35,"14,07","9,9",46,99,"1,80","6,61",40,0,"6,43",Oth
2,MIA,"7,2",126,H,1,ESRD,CKD-5 ND,1,"8,02",645,"48,00",1,0,0,0,"155,81",155,104,"23,83",,,193,192,"4,17","6,20","1,8",102,35,"8,17","5,4",48,"77,2","1,80","8,02",67,0,"25,40",Oth
2,MIA,"1,9",127,H,0,ESRD,CKD-5 ND,1,"6,89",635,"32,00",0,0,0,1,"83,33",145,107,"21,23",,,368,54,"4,91","6,10","2,1",139,41,"1,60","9,7",32,53,"1,58","6,89","22,5",0,"9,97",GN
2,MIA,"3,9",130,H,0,ESRD,CKD-5 ND,1,"6,15",929,"23,00",1,0,0,1,"118,60",161,96,"29,89",,,350,225,"6,23","4,10","1,9",115,42,"3,25","11,1",23,"90,5","1,74","6,15",51,0,"13,10",HT/RVD
2,MIA,"2,3",132,H,0,ESRD,CKD-5 ND,1,"6,70",766,"44,00",1,0,0,,"112,79",146,97,"28,47",,,158,407,,"6,40","1,2",102,37,"2,04","5,7",44,"79,4","1,67","6,70","48,5",0,"17,23",GN
2,MIA,"6,7",131,H,0,ESRD,CKD-5 ND,1,"7,99",643,"49,00",1,0,0,,"118,60",143,97,"24,71",,,256,74,"3,79","4,60","1,7",120,38,"5,67","10,7",49,"85,5","1,86","7,99",51,0,"41,83",GN
2,MIA,"3,1",133,H,0,ESRD,CKD-5 ND,1,"4,45",1151,"32,00",1,0,0,,"140,70",180,130,"31,12",,,229,649,"4,87","6,10",2,107,36,"4,17","8,7",32,"95,3","1,75","4,45","60,5",0,"59,33",GN
2,MIA,"7,2",134,H,0,ESRD,CKD-5 ND,1,"4,39",885,"39,00",0,0,0,0,"88,89",160,103,"30,78",,,152,790,"3,13","3,50","0,6",107,43,"3,67","14,8",39,73,"1,54","4,39",24,0,"38,17",HT/RVD
2,MIA,"6,4",138,H,1,ESRD,CKD-5 ND,1,"13,15",372,"32,00",0,0,0,1,"66,67",,,"28,97","16,94","12,03",206,558,"4,14","7,90","2,7",98,33,"1,40","8,6",32,"69,6","1,55","13,15",18,0,"36,47",GN
2,MIA,"3,6",136,H,0,ESRD,CKD-5 ND,1,"7,22",691,"51,00",1,0,0,,"88,37",161,104,"26,30","15,69","10,60",195,574,"5,70","5,40","2,7",127,32,"3,36","8,2",51,90,"1,85","7,22",38,0,"49,13",GN
2,MIA,"5,6",139,H,0,ESRD,CKD-5 ND,1,"6,47",793,"43,00",1,0,0,,"74,42",99,65,"25,77","17,15","8,62",379,86,"6,20","4,60","1,8",86,35,"10,00","6,3",43,71,"1,66","6,47",32,0,"42,37",Oth
2,MIA,"14,7",140,H,0,ESRD,CKD-5 ND,1,"13,17",413,"54,00",1,0,0,0,"74,42",147,83,"20,69",,,181,84,"3,78","5,60","1,7",96,35,"8,10","17,5",54,"60,5","1,71","13,17",32,0,"60,87",Oth
2,MIA,"7,2",141,H,0,ESRD,CKD-5 ND,1,"6,13",709,"70,00",1,0,1,,"51,16",181,99,"26,78","18,08","8,71",119,427,"4,62","6,80","1,7",129,34,"27,00","7,2",70,"77,4","1,70","6,13",22,0,"60,87",Oth
2,MIA,"2,5",142,H,1,ESRD,CKD-5 ND,1,"6,35",824,"39,00",1,0,0,,"102,33",,,"21,16",,,424,180,"7,53","5,50","1,7",125,38,"1,80","8,4",39,59,"1,67","6,35",44,0,"27,77",GN
2,MIA,"16,7",143,H,1,ESRD,CKD-5 ND,1,"9,40",432,"54,00",0,0,0,1,"44,44",91,69,"18,52","11,98","6,54",,251,"3,54","7,10","4,9",117,42,"0,90","16,5",54,"44,5","1,55","9,40",12,0,"60,87",Oth
2,MIA,"1,9",144,H,0,ESRD,CKD-5 ND,1,"4,43",1097,"41,00",1,0,0,,"65,12",172,127,"17,92","13,42","4,50",121,7,"6,15","6,20","3,3",117,35,"0,70","9,3",41,"48,2","1,64","4,43",28,0,"17,97",Oth
2,MIA,"20,1",146,H,0,ESRD,CKD-5 ND,1,"8,86",560,"58,00",1,0,1,1,"69,77",134,90,"29,82","18,88","10,94",153,41,"4,37","4,90","3,2",127,42,"2,80","12,9",58,"75,4","1,59","8,86",30,0,"23,67",GN
2,MIA,"6,4",145,H,0,ESRD,CKD-5 ND,1,"7,49",655,"55,00",1,0,0,,"93,02",174,113,"22,03","14,34","7,69",194,628,"5,78","5,80","1,5",93,33,"4,60","4,2",55,"78,7","1,89","7,49",40,0,"31,20",GN
2,MIA,"16,7",149,H,0,ESRD,CKD-5 ND,1,"10,30",376,"65,00",0,0,1,,"25,93",136,77,"31,18","16,36","14,83",93,91,"3,47","4,90","2,3",80,31,"15,00","47,5",65,"71,1","1,51","10,30",7,0,"7,33",Oth
2,MIA,"12,5",151,H,1,ESRD,CKD-5 ND,1,"5,04",691,"62,00",0,0,0,,"72,22",152,96,"23,26","13,42","9,84",105,133,"4,47","7,30","2,5",84,31,"7,70","21,4",62,"64,1","1,66","5,04","19,5",0,"27,70",Oth
2,MIA,"1,9",152,H,1,ESRD,CKD-5 ND,1,"7,84",482,"61,00",0,0,0,0,"88,89",112,77,"30,47",,,115,269,"3,98","5,90","1,1",132,35,"6,20","5,9",61,86,"1,68","7,84",24,0,"36,80",Oth
2,MIA,"3,3",156,H,0,ESRD,CKD-5 ND,1,"5,55",664,"55,00",0,0,0,0,"107,41",155,95,"31,74","16,38","15,36",210,756,"4,41","6,50",2,109,42,"2,80","11,3",55,95,"1,73","5,55",29,0,"49,47",Oth
2,MIA,"2,1",155,H,1,ESRD,CKD-5 ND,1,"4,46",920,"30,00",0,0,0,1,"77,78",174,107,"17,53","12,33","5,20",253,336,"4,15","4,10","1,4",115,40,"2,50",12,30,"40,5","1,52","4,46",21,0,"60,87",GN
2,MIA,"8,1",157,H,0,ESRD,CKD-5 ND,1,"4,94",930,"54,00",1,0,0,,"111,63",179,117,"23,46","18,27","5,19",194,329,"4,03","4,70","1,1",99,33,"12,00","11,2",54,76,"1,80","4,94",48,0,"38,77",GN
2,MIA,"6,9",159,H,0,ESRD,CKD-5 ND,1,"2,37",1860,"39,00",1,0,0,0,"127,91",165,83,"27,27","19,91","7,35",306,287,"5,68","4,10",,105,42,"27,00",9,39,"86,4","1,78","2,37",55,0,"36,43",GN
2,MIA,"6,4",160,H,0,ESRD,CKD-5 ND,1,"8,22",503,"47,00",0,0,0,0,"62,96",120,88,"30,93",,,156,173,"4,43","5,50","2,7",95,33,"52,00","9,4",47,"84,2","1,65","8,22",17,0,"44,00",GN
2,MIA,"3,1",161,H,0,ESRD,CKD-5 ND,1,"8,83",455,"54,00",0,0,0,,"64,81",94,72,"17,94","10,70","7,24",201,37,,"8,80","1,9",125,39,"4,40","10,3",54,42,"1,53","8,83","17,5",0,"60,63",GN
2,MIA,"4,5",163,H,0,ESRD,CKD-5 ND,1,"4,51",1038,"48,00",1,0,0,,"69,77",141,86,"23,29",,,342,799,"8,79","3,20",1,115,39,"1,20","7,5",48,"70,5","1,74","4,51",30,0,"11,20",Oth
2,MIA,"5,3",162,H,0,ESRD,CKD-5 ND,1,"4,70",936,"60,00",1,0,0,1,"98,84",170,85,"24,11","15,31","8,81",102,65,"6,30","6,90","2,4",110,29,"18,00","11,5",60,79,"1,81","4,70","42,5",0,"16,20",GN
2,MIA,"9,5",166,H,1,ESRD,CKD-5 ND,2,"5,88",738,"69,00",1,0,0,1,"62,79",212,116,"22,12","14,65","7,46",133,396,"2,87","6,30","0,9",89,31,"24,00","9,1",69,79,"1,89","5,88",27,1,"35,33",Oth
2,MIA,"11,3",167,H,1,ESRD,CKD-5 ND,2,"5,30",808,"68,00",1,0,0,0,"79,07",130,73,"22,99","15,96","7,03",468,91,,"3,60","2,2",116,27,"89,00","25,6",68,68,"1,72","5,30",34,0,"60,87",HT/RVD
2,MIA,"3,5",171,H,0,ESRD,CKD-5 ND,2,"6,64",736,"52,00",1,0,0,0,"93,02",130,95,"24,01",,,205,209,"3,65","5,60","1,3",109,28,"0,80",8,52,"80,4","1,83","6,64",40,0,"51,23",GN
2,MIA,"9,5",170,H,0,ESRD,CKD-5 ND,2,"3,71",1213,"49,00",1,0,0,,"88,37",179,108,"24,11","16,52","7,60",329,49,"7,25","2,70","1,4",94,34,"25,00","7,6",49,79,"1,81","3,71",38,0,"37,10",GN
2,MIA,"11,8",172,H,1,ESRD,CKD-5 ND,2,"9,30",514,"66,00",1,0,1,1,"62,79",145,91,"28,10","17,56","10,54",41,264,,"4,60","2,2",102,26,"15,00","13,3",66,"102,5","1,91","9,30",27,1,"19,80",GN
2,MIA,"6,7",173,H,0,ESRD,CKD-5 ND,2,"4,24",1031,"58,00",1,0,0,0,"98,84",122,78,"26,16","15,68","10,48",277,616,"7,03","4,60","2,4",110,33,"14,00","10,1",58,"77,4","1,72","4,24","42,5",0,"13,30",HT/RVD
2,MIA,"2,9",174,H,1,ESRD,CKD-5 ND,2,"5,69",651,"55,00",0,0,0,1,"107,41",141,73,"21,91","12,96","8,95",148,56,"5,09","5,60",2,127,36,"3,50",7,55,54,"1,57","5,69",29,0,"6,50",Oth
2,MIA,"1,9",176,H,0,ESRD,CKD-5 ND,2,"9,51",604,"35,00",1,0,0,0,"113,95",128,71,"19,89","15,52","4,36",283,66,"3,90","3,00","0,6",121,44,"0,70","8,5",35,"68,8","1,86","9,51",49,0,"42,97",Oth
2,MIA,"4,4",178,H,0,ESRD,CKD-5 ND,2,"7,37",622,"26,00",0,0,0,0,"81,48",147,98,"20,89","13,75","7,15",275,69,"10,44","5,70",1,119,33,"3,80",7,26,"51,5","1,57","7,37",22,0,"2,03",HT/RVD
2,MIA,"14,2",177,H,0,ESRD,CKD-5 ND,2,"3,85",1048,"69,00",1,0,1,0,"90,70",109,72,"27,13","16,91","10,22",214,397,"4,91","4,70","0,8",98,30,"56,00","4,9",69,"83,1","1,75","3,85",39,1,"7,87",HT/RVD
2,MIA,"16,8",179,H,0,ESRD,CKD-5 ND,2,"6,49",704,"63,00",1,0,1,1,"76,74",146,90,"24,99",,,212,324,"4,11","4,30","2,8",98,36,"40,00","12,4",63,"67,2","1,64","6,49",33,0,"60,87",HT/RVD
2,MIA,"9,1",181,H,0,ESRD,CKD-5 ND,2,"4,82",869,"69,00",1,0,0,1,"90,70",151,83,"20,72","13,19","7,53",161,247,"6,03","4,90","1,1",103,32,"6,70","8,4",69,"71,7","1,86","4,82",39,1,"37,73",HT/RVD
2,MIA,"5,1",182,H,0,ESRD,CKD-5 ND,2,"6,10",737,"64,00",1,0,1,0,"81,40",182,94,"26,30","16,07","10,23",239,12,"8,88","6,40","2,9",145,27,"2,00","3,8",64,91,"1,86","6,10",35,1,"35,47",GN
2,MIA,"16,3",183,H,0,ESRD,CKD-5 ND,2,"7,14",530,"58,00",0,0,0,1,"85,19",130,87,"26,45","14,25","12,19",278,382,"6,12","6,40","3,1",121,37,"30,00","11,9",58,72,"1,65","7,14",23,0,"60,87",HT/RVD
2,MIA,"18,6",185,H,1,ESRD,CKD-5 ND,2,"7,84",602,"63,00",1,0,1,1,"81,40",145,81,"22,60","17,64","4,96",133,126,"4,44","4,40","1,9",81,27,"51,00",11,63,70,"1,76","7,84",35,0,"60,87",HT/RVD
2,MIA,"1,3",187,H,1,ESRD,CKD-5 ND,2,"10,79",457,"65,00",1,0,0,1,"67,44",164,102,"20,97","16,29","4,68",205,202,"4,42","5,80","0,6",120,32,"1,70","7,3",65,"63,5","1,74","10,79",29,0,"36,80",GN
1,MIA,"12,8",191,H,1,CKD4,CKD3-4,2,"16,16",256,"67,00",0,0,0,,,112,84,"31,25",,,27,114,"2,59","7,20","2,9",104,21,"11,00",14,67,80,"1,60","16,16",,1,"14,03",Oth
2,MIA,"5,8",190,H,0,ESRD,CKD-5 ND,2,"5,78",901,"37,00",1,0,0,0,"95,35",162,105,"19,82","18,02","1,80",333,638,"5,43","5,30","1,7",110,36,"5,50","7,7",37,60,"1,74","5,78",41,0,"20,47",GN
2,MIA,"6,8",192,H,1,ESRD,CKD-5 ND,2,"13,02",405,"59,00",1,0,0,0,"69,77",153,94,"19,59","15,96","3,64",141,501,"3,86","4,50","1,3",106,30,"14,00","6,4",59,60,"1,75","13,02",30,1,"34,63",Oth
2,MIA,"2,2",194,H,0,ESRD,CKD-5 ND,2,"6,24",621,"50,00",0,0,0,0,"103,70",138,89,"16,19","13,17","3,02",133,23,"4,51","5,70","1,5",116,40,"2,20","7,8",50,"44,6","1,66","6,24",28,0,"39,97",Oth
2,MIA,"4,6",196,H,0,ESRD,CKD-5 ND,2,"5,47",830,"59,00",1,0,0,0,"116,28",174,104,"23,25","18,71","4,54",187,63,"3,16","5,50","0,8",129,33,"2,70","5,3",59,70,"1,74","5,47",50,0,"60,87",HT/RVD
2,MIA,"8,9",199,H,0,ESRD,CKD-5 ND,2,"5,70",599,"69,00",0,0,0,0,"100,00",200,114,"25,15","16,53","8,62",186,727,"6,94","4,40","1,3",97,28,"55,00","7,9",69,62,"1,57","5,70",27,1,"58,83",GN
2,MIA,"18,3",201,H,0,ESRD,CKD-5 ND,2,"4,86",999,"44,00",1,0,0,0,"83,72",191,108,"23,13","17,81","5,32",152,206,"7,04","4,50","2,6",103,35,"5,00","6,2",44,"83,5","1,90","4,86",36,0,"1,40",Oth
2,MIA,"2,9",204,H,0,ESRD,CKD-5 ND,2,"5,52",675,"53,00",0,0,0,0,"122,22",119,76,"27,95",,,276,250,,"7,60","1,3",115,33,"1,20","5,7",53,"76,1","1,65","5,52",33,0,"14,27",Oth
2,MIA,"2,7",208,H,0,ESRD,CKD-5 ND,2,"3,82",868,"62,00",0,0,0,0,"92,59",147,87,"27,43","14,95","12,48",248,257,"4,75","6,00","1,8",120,29,"0,30","6,6",62,"67,6","1,57","3,82",25,0,"16,20",GN
2,MIA,"3,6",207,H,0,ESRD,CKD-5 ND,2,"9,17",584,"46,00",1,0,0,1,"90,70",172,98,"22,35","16,83","5,52",155,30,"5,47","6,90","2,2",127,51,"1,30","10,4",46,"72,4","1,80","9,17",39,0,"33,83",HT/RVD
2,MIA,"7,1",210,H,0,ESRD,CKD-5 ND,2,"6,46",753,"52,00",1,0,0,1,"113,95",152,86,"27,70","18,09","9,61",198,379,"4,64","4,60","5,9",104,34,"29,00","8,3",52,81,"1,71","6,46",49,0,"14,93",HT/RVD
2,MIA,"1,3",211,H,0,ESRD,CKD-5 ND,2,"4,96",795,"40,00",0,0,0,1,"103,70",122,73,"21,61","15,37","6,24",287,212,"3,77","4,80",2,99,32,"0,70","8,5",40,61,"1,68","4,96",28,0,"52,97",Oth
2,MIA,"9,1",214,H,1,ESRD,CKD-5 ND,2,"6,26",709,"67,00",1,0,0,1,"67,44",173,88,"19,02","14,10","4,92",117,327,"3,51","4,90","1,8",94,34,"26,00","18,5",67,"57,6","1,74","6,26",29,1,"55,20",Oth
2,MIA,"18,6",216,H,0,ESRD,CKD-5 ND,2,"3,68",1132,"62,00",1,0,0,1,"60,47",145,92,"26,24","17,94","8,30",189,43,"6,13","5,30","3,2",83,30,"25,00","5,4",62,"72,3","1,66","3,68",26,0,"14,03",HT/RVD
2,MIA,"5,1",218,H,0,ESRD,CKD-5 ND,2,"6,80",533,"64,00",0,0,0,1,"83,33",113,84,"22,89","14,53","8,36",422,33,"4,75","4,70","1,9",121,41,"1,60","4,6",64,55,"1,55","6,80","22,5",0,"36,97",GN
2,MIA,"10,9",219,H,0,ESRD,CKD-5 ND,2,"6,73",519,"70,00",0,0,1,0,"96,30",168,98,"28,22","17,63","10,60",152,88,"4,11","3,40",2,134,29,"19,00","21,1",70,"83,5","1,72","6,73",26,1,"43,93",HT/RVD
2,MIA,"10,8",220,H,0,ESRD,CKD-5 ND,2,"6,00",760,"61,00",1,0,1,1,"51,16",164,97,"20,76","16,00","4,76",88,500,"2,00","4,20","2,9",97,21,"88,00","9,1",61,60,"1,70","6,00",22,0,"17,13",HT/RVD
2,MIA,"3,3",221,H,0,ESRD,CKD-5 ND,2,"3,57",1229,"52,00",1,0,1,1,"74,42",166,123,"28,25","18,57","9,67",94,190,"5,61","6,90","2,3",104,31,"6,10","8,3",52,89,"1,78","3,57",32,0,"28,00",HT/RVD
2,MIA,"4,4",222,H,0,ESRD,CKD-5 ND,2,"5,20",770,"39,00",0,0,0,0,"129,63",173,98,"23,46","15,90","7,56",172,141,"4,20","3,60","1,1",118,33,"0,60","9,6",39,"66,2","1,68","5,20",35,0,"34,20",HT/RVD
2,MIA,"1,6",223,H,0,ESRD,CKD-5 ND,2,"5,56",975,"29,00",1,0,0,0,"94,19",168,106,"17,09","15,89","1,21",205,13,"3,49","3,50","1,3",115,40,"0,70","11,1",29,56,"1,81","5,56","40,5",0,"17,23",HT/RVD
2,MIA,"10,9",225,H,0,ESRD,CKD-5 ND,2,"8,95",582,"50,00",1,0,0,0,"41,86",138,91,"26,29","17,58","8,71",344,116,"4,38","5,10","5,2",93,36,"29,00","16,1",50,89,"1,84","8,95",18,0,"32,97",Oth
1,MIA,"1,7",226,H,0,CKD4,CKD3-4,2,"17,41",295,"32,00",0,0,0,0,"185,19",151,96,"23,88","17,79","6,08",184,125,"3,81","8,20","8,6",109,36,"0,70","12,2",32,69,"1,70","17,41",50,0,"12,13",GN
2,MIA,"2,4",227,H,0,ESRD,CKD-5 ND,2,"5,52",1022,"22,00",1,0,0,1,"86,05",144,84,"19,72","17,25","2,47",170,172,"6,28","5,60","2,5",93,35,"1,70","7,7",22,57,"1,70","5,52",37,0,"23,17",Oth
2,MIA,"3,9",228,H,0,ESRD,CKD-5 ND,2,"4,64",757,"58,00",0,0,0,0,"77,78",153,94,"31,62","17,32","14,30",185,332,"6,63","5,30",4,86,30,"6,70",8,58,84,"1,63","4,64",21,0,"60,87",HT/RVD
2,MIA,"10,8",232,H,0,ESRD,CKD-5 ND,2,"3,65",1304,"39,00",1,0,0,0,"106,98",168,102,"29,55","22,27","7,29",250,278,"4,28","3,50","2,2",85,31,"2,90","10,6",39,"90,5","1,75","3,65",46,0,"30,60",GN
2,MIA,"11,1",231,H,1,ESRD,CKD-5 ND,2,"6,64",590,"50,00",0,0,0,0,"81,48",137,95,"18,56","12,62","5,94",225,110,"4,48","4,90","3,8",77,28,"64,00","12,6",50,"44,6","1,55","6,64",22,1,"56,70",HT/RVD
2,MIA,"9,9",233,H,0,ESRD,CKD-5 ND,2,"6,73",528,"67,00",0,0,0,0,"74,07",177,105,"27,85","16,98","10,87",,300,"6,55","5,80","1,8",126,34,"4,00","9,5",67,"71,3","1,60","6,73",20,1,"9,93",GN
2,MIA,12,236,H,0,ESRD,CKD-5 ND,2,"3,70",1188,"53,00",1,0,0,0,"93,02",123,87,"30,73","20,29","10,43",227,85,"5,54","4,30","1,8",104,33,"44,00","12,3",53,"106,3","1,86","3,70",40,0,"38,07",GN
2,MIA,2,239,H,0,ESRD,CKD-5 ND,2,"3,54",1246,"51,00",1,0,0,1,"116,28",189,80,"24,27",,,,421,"4,70","6,50","2,1",88,41,"0,70","6,5",51,"71,8","1,72","3,54",50,0,"42,67",Oth
2,MIA,"10,8",240,H,0,ESRD,CKD-5 ND,2,"5,30",723,"47,00",0,0,0,1,"114,81",143,94,"28,58","18,47","10,11",142,231,"6,84","5,70","1,7",106,37,"3,70","12,2",47,"79,7","1,67","5,30",31,0,"16,43",Oth
2,MIA,"11,3",241,H,0,ESRD,CKD-5 ND,2,"4,79",692,"69,00",0,0,0,1,"37,04",152,99,"22,70","13,57","9,13",140,344,"3,89","6,10","1,4",134,29,"46,00","14,4",69,"63,3","1,67","4,79",10,1,"17,20",HT/RVD
2,MIA,"2,1",248,H,0,ESRD,CKD-5 ND,2,"3,84",961,"44,00",0,0,0,0,,129,86,"31,25",,,204,1097,"5,88","5,70","1,8",101,40,"1,50","9,4",44,99,"1,78","3,84",,0,"33,83",GN
2,MIA,"6,7",243,H,0,ESRD,CKD-5 ND,2,"5,54",816,"60,00",1,0,1,0,"67,44",139,84,"26,72","17,60","9,12",240,547,"4,92","4,10","4,2",94,37,"2,60","10,7",60,"80,9","1,74","5,54",29,1,"47,97",GN
2,MIA,"1,2",244,H,0,ESRD,CKD-5 ND,2,"6,32",857,"33,00",1,0,0,1,"102,33",152,98,"19,41","15,74","3,67",132,310,"2,40","4,00","1,3",76,31,"8,70","8,5",33,"56,1","1,70","6,32",44,0,"12,60",GN
2,MIA,"4,3",246,H,0,ESRD,CKD-5 ND,2,"7,51",606,"68,00",1,0,1,1,"69,77",155,83,"21,95","15,11","6,84",110,78,"4,11","3,00",3,105,34,"6,70",16,68,"73,5","1,83","7,51",30,0,"60,87",HT/RVD
2,MIA,"4,2",249,H,0,ESRD,CKD-5 ND,2,"5,35",835,"61,00",1,0,1,1,"69,77",148,93,"25,88","18,13","7,75",114,900,"6,37","7,50",5,111,37,"16,00","8,1",61,82,"1,78","5,35",30,0,"60,87",GN
2,MIA,"3,9",250,H,0,ESRD,CKD-5 ND,2,"3,17",1327,"56,00",1,0,0,1,"88,37",162,103,"23,87","17,22","6,64",146,330,"5,46","6,20","2,3",106,34,"9,10","15,6",56,"70,2","1,72","3,17",38,0,"60,87",HT/RVD
2,MIA,"11,1",252,H,1,ESRD,CKD-5 ND,2,"11,24",482,"50,00",1,0,0,1,"51,16",129,84,"20,57","15,56","5,01",155,87,"3,24","6,20","2,1",99,35,"28,00","10,5",50,56,"1,65","11,24",22,0,"60,87",HT/RVD
2,MIA,"7,4",256,H,0,ESRD,CKD-5 ND,2,"4,84",862,"70,00",1,0,1,1,"76,74",178,96,"23,45","17,13","6,32",,142,"4,46","5,50","1,7",114,39,"2,90","8,9",70,71,"1,74","4,84",33,1,"12,60",HT/RVD
2,MIA,"14,4",257,H,1,ESRD,CKD-5 ND,2,"7,57",502,"59,00",0,0,1,1,"55,56",137,89,"20,03","14,79","5,24",199,41,"4,64","7,00","5,1",111,33,"18,00","12,2",59,50,"1,58","7,57",15,1,"22,57",Oth
2,MIA,4,258,H,1,ESRD,CKD-5 ND,2,"7,31",627,"66,00",1,0,1,1,"51,16",144,73,"22,44","17,38","5,05",153,26,"4,11","6,20","2,4",127,33,"1,00","6,7",66,"73,5","1,81","7,31",22,1,"30,23",HT/RVD
2,MIA,"3,5",259,H,0,ESRD,CKD-5 ND,2,"11,35",339,"69,00",0,0,1,1,"44,44",198,117,"21,00","13,32","7,67",138,176,"3,51","5,10","3,5",87,38,"6,80","11,3",69,"55,1","1,62","11,35",12,1,"55,83",HT/RVD
2,MIA,"0,8",261,H,0,ESRD,CKD-5 ND,2,"6,56",816,"36,00",1,0,0,0,"90,70",124,76,"22,79","17,32","5,47",234,326,"4,73","4,30","2,8",109,44,"0,30","9,7",36,69,"1,74","6,56",39,0,"11,97",Oth
2,MIA,"3,2",262,H,0,ESRD,CKD-5 ND,2,"6,15",614,"54,00",0,0,0,0,"85,19",115,71,"20,21","13,34","6,88",350,107,"4,86","3,50",2,126,44,"11,00","13,5",54,"60,5","1,73","6,15",23,0,"4,27",Oth
2,MIA,"2,1",265,H,0,ESRD,CKD-5 ND,2,"6,56",766,"47,00",1,0,0,1,"104,65",151,98,"20,68","15,22","5,45",302,239,"5,59","3,60","0,7",138,39,"2,40",11,47,67,"1,80","6,56",45,0,"29,27",GN
2,MIA,"8,8",264,H,0,ESRD,CKD-5 ND,2,"3,84",1263,"37,00",1,0,0,0,"127,91",190,110,"23,04","19,95","3,09",187,334,"4,54","4,60","0,8",89,31,"15,00",13,37,"66,6","1,70","3,84",55,0,"11,47",HT/RVD
2,MIA,"2,6",268,H,1,ESRD,CKD-5 ND,2,"8,24",496,"49,00",0,0,0,0,"77,78",126,83,"20,57","14,54","6,03",82,150,"4,00","6,60","0,8",109,13,"0,20","13,3",49,52,"1,59","8,24",21,0,"17,47",GN
2,MIA,2,269,H,0,ESRD,CKD-5 ND,2,"6,44",630,"43,00",0,0,0,1,"85,19",142,87,"19,18","13,84","5,34",191,96,"3,71","6,40",2,115,38,"1,10","13,9",43,"53,5","1,67","6,44",23,0,"39,93",GN
2,MIA,"14,2",270,H,1,ESRD,CKD-5 ND,2,"8,48",434,"68,00",0,0,1,1,"48,15",180,100,"19,35","14,29","5,06",133,218,"3,92","5,50","2,1",98,22,"15,00","15,3",68,"45,3","1,53","8,48",13,1,"6,10",Oth
2,MIA,"1,1",273,H,0,ESRD,CKD-5 ND,2,"6,57",616,"44,00",0,0,0,0,"96,30",120,65,"28,01",,,384,122,"6,14","5,40","1,9",132,41,"0,50","7,9",44,80,"1,69","6,57",26,0,"48,67",Oth
2,MIA,"2,4",274,H,0,ESRD,CKD-5 ND,2,"3,85",1184,"48,00",1,0,0,1,"109,30",149,89,"25,43","19,19","6,25",126,,"4,91","3,50","1,4",94,40,"1,50","9,4",48,77,"1,74","3,85",47,0,"60,87",Oth
2,MIA,"16,3",275,H,1,ESRD,CKD-5 ND,2,"3,65",1119,"65,00",1,0,1,1,"65,12",143,82,"23,81","18,35","5,46",375,113,"3,13","2,80","1,7",94,29,"8,10","14,8",65,"67,2","1,68","3,65",28,0,"60,87",HT/RVD
2,MIA,"2,8",276,H,0,ESRD,CKD-5 ND,2,"8,14",507,"47,00",0,0,0,0,"85,19",118,78,"27,73","17,15","10,59",410,262,"4,08","3,30","0,7",97,35,"2,30","7,3",47,71,"1,60","8,14",23,0,"40,73",Oth
2,MIA,"5,2",279,H,0,ESRD,CKD-5 ND,2,"4,86",937,"55,00",1,0,0,1,"67,44",145,77,"23,08","17,79","5,29",428,18,"2,46","3,50","2,4",98,32,"31,00","10,4",55,"71,5","1,76","4,86",29,0,"60,87",HT/RVD
2,MIA,3,280,H,0,ESRD,CKD-5 ND,2,"2,78",1471,"57,00",1,0,0,,"102,33",175,101,"28,38","19,80","8,57",562,83,"7,20","3,40","0,2",101,38,"1,90","6,1",57,"89,4","1,78","2,78",44,0,"16,90",GN
2,MIA,"4,3",281,H,0,ESRD,CKD-5 ND,2,"6,51",662,"33,00",0,0,0,,"70,37",136,80,"24,69","15,91","8,78",254,404,"6,13","4,70","0,9",111,33,"13,00","49,2",33,64,"1,61","6,51",19,0,"15,40",GN
2,MIA,4,283,H,0,ESRD,CKD-5 ND,2,"5,11",671,"65,00",0,0,1,1,"66,67",190,100,"28,48","17,68","10,80","86,9",11,"4,02","3,90","1,53",108,35,"0,80","11,9",65,"69,3","1,56","5,11",18,0,"60,87",Oth
2,MIA,"42,6",284,H,0,ESRD,CKD-5 ND,2,"3,83",969,"43,00",0,0,1,0,"85,19",137,92,"17,99","12,39","5,60",223,69,"4,54","4,70","0,5",81,27,"97,00","12,4",43,52,"1,70","3,83",23,0,"60,87",HT/RVD
2,MIA,"2,5",285,H,0,ESRD,CKD-5 ND,2,"10,35",368,"68,00",0,0,0,,"66,67",142,76,"23,57","15,21","8,35",135,551,"4,39","4,50","1,3",104,35,"3,50","11,2",68,73,"1,76","10,35",18,0,"60,87",HT/RVD
2,MIA,"3,3",286,H,0,ESRD,CKD-5 ND,2,"3,17",1382,"49,00",1,0,1,0,"97,67",170,100,"25,28","18,40","6,88",,485,"5,42","3,00",1,115,34,"0,40","16,7",49,81,"1,79","3,17",42,0,"6,33",GN
2,MIA,"3,5",287,H,1,ESRD,CKD-5 ND,2,"3,73",845,"70,00",0,0,1,1,"51,85",171,85,"17,29","13,38","3,91",,37,"4,27","3,70","1,1",87,35,"4,40","12,8",70,"46,5","1,64","3,73",14,0,"60,87",HT/RVD
2,MIA,"6,5",288,H,1,ESRD,CKD-5 ND,2,"4,41",1058,"48,00",1,0,1,1,"55,81",155,97,"23,53","19,44","4,09",256,126,"8,25","4,20","2,2",107,30,"14,00","8,5",48,68,"1,70","4,41",24,0,"33,50",Oth
2,MIA,"3,7",290,H,0,ESRD,CKD-5 ND,2,"9,30",402,"68,00",0,1,0,0,"59,26",157,90,"25,71","15,72","9,99",,541,"5,00","4,80","1,3",134,39,"1,00","7,4",68,65,"1,59","9,30",16,1,"26,97",GN
2,MIA,"4,2",294,H,0,ESRD,CKD-5 ND,2,"6,31",570,"63,00",0,0,0,0,"92,59",171,96,"24,19","15,79","8,41","84,8",97,"3,63","6,10","2,2",102,33,"1,20","13,2",63,"63,1","1,62","6,31",25,0,"23,63",Oth
2,MIA,"13,2",289,H,0,ESRD,CKD-5 ND,2,"4,34",1017,"57,00",1,0,0,0,"104,65",160,100,"24,02","19,22","4,80",,326,"5,37","3,70",1,112,31,"6,70",14,57,84,"1,87","4,34",45,0,"7,07",Oth
2,MIA,3,295,H,0,ESRD,CKD-5 ND,2,"8,37",436,"69,00",0,0,0,0,"92,59",151,88,"27,04","16,49","10,55",162,221,"2,99","4,60","1,2",115,39,"2,50","11,8",69,80,"1,72","8,37",25,0,"60,87",Oth
2,MIA,"7,5",296,H,0,ESRD,CKD-5 ND,2,"3,59",946,"56,00",0,0,0,1,"96,30",164,75,"22,05","13,45","8,61",373,255,"6,58","9,80","3,9",90,32,"55,00","11,4",56,66,"1,73","3,59",26,1,"18,40",HT/RVD
2,MIA,"0,8",299,H,1,ESRD,CKD-5 ND,2,"11,69",427,"25,00",0,0,0,0,"48,15",120,55,"13,28","10,73","2,55",225,355,"4,41","4,60","1,1",111,45,"0,20","18,2",25,34,"1,60","11,69",13,0,"32,40",Oth
2,MIA,"22,8",301,H,1,ESRD,CKD-5 ND,2,"3,32",993,"59,00",0,0,1,1,,176,102,"19,29","12,93","6,36",,19,"5,54","6,10","2,2",109,34,"17,00","20,2",59,50,"1,61","3,32",,1,"3,90",HT/RVD
2,MIA,"7,1",304,H,1,ESRD,CKD-5 ND,2,"10,24",380,"64,00",0,0,0,1,"37,04",142,88,"18,03","13,16","4,87",,189,"3,38","6,30","1,1",136,33,"1,80","18,3",64,"48,5","1,64","10,24",10,1,"8,23",HT/RVD
2,MIA,7,305,H,0,ESRD,CKD-5 ND,2,"5,89",600,"64,00",0,0,0,1,"100,00",116,74,"25,24","14,91","10,33",227,166,"2,87","4,70","2,2",121,36,"3,90","14,4",64,63,"1,58","5,89",27,0,"41,90",HT/RVD
2,MIA,"6,9",309,H,0,ESRD,CKD-5 ND,2,"5,67",890,"42,00",1,0,0,,"51,16",140,80,"25,36","19,06","6,30",434,115,"8,42","4,40","2,5",105,37,"3,00","19,9",42,84,"1,82","5,67",22,0,"28,50",HT/RVD
2,MIA,"5,1",311,H,0,ESRD,CKD-5 ND,2,"5,36",1034,"24,00",1,0,0,0,"104,65",150,95,"18,70","17,21","1,49",,226,"5,77","3,80","2,7",164,40,"2,50","11,9",24,"66,8","1,89","5,36",45,0,"2,50",Oth
2,MIA,"15,1",312,H,0,ESRD,CKD-5 ND,2,"5,74",770,"65,00",1,1,1,1,"58,14",158,79,"22,32","16,27","6,05",111,138,"5,65","3,10","1,8",99,36,"17,00","11,3",65,"76,4","1,85","5,74",25,1,"31,43",HT/RVD
2,MIA,"2,4",313,H,0,ESRD,CKD-5 ND,3,"3,68",1000,"43,00",0,1,0,1,"81,48",130,89,"22,71","14,56","8,15","71,5",158,"6,32","6,90","1,1",114,26,"0,70","5,7",43,"59,6","1,62","3,68",22,0,"16,23",HT/RVD
2,MIA,"14,4",316,H,0,ESRD,CKD-5 ND,3,"3,39",1205,"63,00",1,0,1,1,"76,74",156,93,"35,80","22,55","13,25","93,9",358,"4,79","3,00","3,5",90,35,"5,80","12,9",63,116,"1,80","3,39",33,0,"60,87",Oth
2,MIA,"7,5",317,H,0,ESRD,CKD-5 ND,3,"3,06",1472,"43,00",1,0,0,0,"113,95",136,80,"28,41","21,13","7,28",,228,"7,32","4,40","3,7",98,37,"5,00",16,43,87,"1,75","3,06",49,0,"11,13",HT/RVD
2,MIA,"3,7",319,H,0,ESRD,CKD-5 ND,3,"7,15",645,"24,00",0,0,0,0,"81,48",127,70,"25,18","17,47","7,71",,130,"4,16","4,50","1,3",110,42,"0,70","18,6",24,"60,5","1,55","7,15",22,0,"1,10",Oth
2,MIA,"6,5",320,H,0,ESRD,CKD-5 ND,3,"3,49",1359,"38,00",1,0,0,0,"81,40",145,95,"19,32","15,00","4,32",,30,"8,47","6,30","6,1",133,46,"0,30","21,3",38,64,"1,82","3,49",35,0,"6,03",GN
2,MIA,"8,2",318,H,0,ESRD,CKD-5 ND,3,"8,15",753,"19,00",1,0,0,1,"100,00",146,88,"20,08","18,54","1,54",257,147,"5,77","2,80","1,2",111,40,"2,10","23,4",19,56,"1,67","8,15",43,0,"15,07",Oth
2,MIA,2,347,H,0,ESRD,CKD-5 ND,3,"4,89",742,"54,00",0,0,1,0,"100,00",155,100,"29,99","16,16","13,83",192,126,"2,26","4,30",2,126,32,"2,40","18,5",54,"69,3","1,52","4,89",27,0,"60,87",HT/RVD
2,MIA,"9,4",323,H,0,ESRD,CKD-5 ND,3,"3,02",1221,"37,00",0,0,0,0,"107,41",145,98,"23,69","15,71","7,97",126,297,"10,53","4,20","1,6",97,26,"2,70","16,1",37,"64,1","1,65","3,02",29,0,"21,63",GN
2,MIA,"6,8",322,H,0,ESRD,CKD-5 ND,3,"9,93",481,"68,00",1,0,0,0,"72,09",156,92,"22,38","16,31","6,07",,208,"3,32","4,80","2,8",100,33,"2,50","12,1",68,"66,2","1,72","9,93",31,1,"16,03",HT/RVD
2,MIA,"4,94",324,H,0,ESRD,CKD-5 ND,3,"6,19",724,"65,00",1,0,0,0,"58,14",140,95,"25,43","20,16","5,27","83,3",354,"3,15","4,30",1,108,35,"7,50",,65,"76,1","1,73","6,19",25,0,"60,87",GN
2,MIA,"13,2",326,H,0,ESRD,CKD-5 ND,3,"4,39",1008,"57,00",1,0,0,0,"60,47",175,110,"22,57",,,200,100,"3,25","5,10",1,120,38,"9,10","14,6",57,"76,4","1,84","4,39",26,0,"16,27",Oth
2,MIA,"1,5",327,H,0,ESRD,CKD-5 ND,3,"9,28",447,"50,00",0,0,0,0,"92,59",130,87,"19,56","13,11","6,45",,107,"3,29","0,20","0,8",130,47,"0,60","11,5",50,47,"1,55","9,28",25,0,"10,27",Oth
2,MIA,"6,3",328,H,0,ESRD,CKD-5 ND,3,"10,01",540,"47,00",1,0,0,1,"139,53",131,71,"27,22","19,10","8,13",119,357,"4,12","5,40","3,9",100,31,"1,40",15,47,"88,2","1,80","10,01",60,0,"60,87",HT/RVD
2,MIA,"8,7",330,H,0,ESRD,CKD-5 ND,3,"3,97",1044,"65,00",1,0,0,1,"97,67",157,110,"24,00","19,55","4,45",,68,"5,98","4,80",1,92,31,"3,30","28,5",65,"79,5","1,82","3,97",42,0,"11,93",HT/RVD
2,MIA,5,331,H,1,ESRD,CKD-5 ND,3,"3,81",955,"46,00",0,0,0,0,"70,37",120,79,"31,63","18,70","12,94",211,15,"3,39","5,10","2,7",117,43,"1,90",,46,76,"1,55","3,81",19,0,"28,40",HT/RVD
2,MIA,"2,11",334,H,0,ESRD,CKD-5 ND,3,"6,88",808,"31,00",1,0,0,0,"116,28",130,85,"28,65","22,92","5,73",238,125,"7,03","4,40","1,2",104,40,"1,00",14,31,78,"1,65","6,88",50,0,"27,90",HT/RVD
2,MIA,"8,2",335,H,1,ESRD,CKD-5 ND,3,"8,97",591,"47,00",1,0,0,0,"90,70",166,100,"25,48","21,01","4,46",242,853,"7,22","3,40","1,2",121,32,"12,00","17,1",47,91,"1,89","8,97",39,0,"16,77",Oth
2,MIA,"1,7",336,H,0,ESRD,CKD-5 ND,3,"5,83",716,"35,00",0,0,0,0,"129,63",139,97,"19,08",,,,185,"5,08","4,30","0,6",95,30,"0,50",12,35,"50,7","1,63","5,83",35,0,"12,33",GN
2,MIA,"5,2",339,H,0,ESRD,CKD-5 ND,3,"3,42",952,"62,00",0,0,0,0,"85,19",178,93,"25,15","15,27","9,88",162,270,"5,43","7,80","3,4",105,35,"2,60","18,3",62,62,"1,57","3,42",23,0,"16,83",HT/RVD
2,MIA,12,342,H,0,ESRD,CKD-5 ND,3,"7,50",610,"67,00",1,0,1,0,"58,14",168,102,"26,81","19,02","7,79",,96,"4,73","3,40","1,6",116,33,"2,60","28,1",67,103,"1,96","7,50",25,0,"60,87",Oth
2,MIA,"8,8",343,H,0,ESRD,CKD-5 ND,3,"3,72",894,"61,00",0,0,0,0,"66,67",126,68,"30,31","16,80","13,51",,372,"6,55","3,70","1,9",95,34,"13,00",,61,"77,6","1,60","3,72",18,1,"43,43",GN
2,MIA,"4,9",344,H,1,ESRD,CKD-5 ND,3,"7,71",475,"66,00",0,0,1,0,"100,00",145,83,"23,94","15,43","8,51",,306,"3,93","5,50","1,4",89,35,"7,60","18,4",66,"64,4","1,64","7,71",27,0,"53,30",GN
2,MIA,"3,6",346,H,1,ESRD,CKD-5 ND,3,"5,71",792,"61,00",1,0,0,1,"62,79",157,89,"25,93","19,66","6,27",236,269,"4,08","7,70",2,106,29,"11,00",,61,"77,6","1,73","5,71",27,0,"18,70",HT/RVD
2,MIA,"35,1",349,H,1,ESRD,CKD-5 ND,3,"8,31",554,"69,00",1,1,1,1,"53,49",139,86,"20,58","16,66","3,92",,182,"3,68","2,90","1,9",110,27,"104,00",,69,"61,6","1,73","8,31",23,0,"60,87",HT/RVD
2,MIA,"92,8",348,H,0,ESRD,CKD-5 ND,3,"5,04",914,"54,00",1,0,1,0,"75,58",154,101,"22,00","17,13","4,87",178,143,"4,56","4,00","0,89",95,40,"0,60",,54,"70,5","1,79","5,04","32,5",0,"21,60",HT/RVD
2,MIA,"4,5",350,H,0,ESRD,CKD-5 ND,3,"5,84",663,"48,00",0,0,0,1,"100,00",135,72,"21,91","14,88","7,03",,98,"4,64","3,90","0,9",109,41,"0,60","11,3",48,71,"1,80","5,84",27,0,"27,23",Oth
2,MIA,"1,8",351,H,0,ESRD,CKD-5 ND,3,"2,71",1421,"26,00",0,0,0,0,"122,22",160,92,"22,49","19,29","3,20",457,757,"3,60","3,80","0,4",84,35,"0,30","13,8",26,"58,3","1,61","2,71",33,0,"14,17",Oth
2,MIA,"3,4",353,H,0,ESRD,CKD-5 ND,3,"8,45",569,"62,00",1,0,1,1,"90,70",,,"21,47","16,62","4,85",305,145,"3,08","4,00","1,5",118,33,"1,30","15,1",62,"66,5","1,76","8,45",39,0,"60,87",HT/RVD
2,MIA,"6,2",354,H,0,ESRD,CKD-5 ND,3,"3,32",1022,"54,00",0,0,1,1,"144,44",109,70,"21,49","15,82","5,67",,46,"6,85","4,20","1,2",86,32,"11,00","24,5",54,"65,8","1,75","3,32",39,1,"1,30",GN
2,MIA,"9,5",356,H,1,ESRD,CKD-5 ND,3,"10,33",505,"54,00",1,0,0,1,"100,00",124,85,"25,60","21,18","4,42",184,215,"2,43","2,70","1,7",101,34,"10,00","24,7",54,"78,4","1,75","10,33",43,0,"41,03",HT/RVD
2,MIA,"4,6",358,H,0,ESRD,CKD-5 ND,3,"6,91",704,"54,00",1,0,0,1,"55,81",142,76,"23,03","15,72","7,31",294,48,"4,54","4,40","1,6",100,36,"9,20","19,5",54,65,"1,68","6,91",24,0,"26,13",HT/RVD
2,MIA,"1,95",359,H,0,ESRD,CKD-5 ND,3,"9,42",612,"34,00",1,0,0,0,"132,56",,,"26,06",,,,,,,,115,36,"9,00",20,34,78,"1,73","9,42",57,0,"41,80",GN
2,MIA,"3,9",361,H,1,ESRD,CKD-5 ND,3,"8,73",538,"67,00",1,0,1,1,"37,21",147,80,"18,60","12,59","6,00",,138,"3,64","5,70","2,2",102,39,"9,20","12,1",67,"57,6","1,76","8,73",16,1,"9,83",HT/RVD
2,MIA,"22,3",362,H,1,ESRD,CKD-5 ND,3,"7,08",655,"63,00",1,1,1,1,"65,12",124,73,"22,75","17,12","5,62",101,72,"5,00","3,60","1,9",115,26,"21,10",75,63,"73,7","1,80","7,08",28,0,"60,87",GN
2,MIA,"10,3",368,H,0,ESRD,CKD-5 ND,3,"5,25",1005,"32,00",1,0,0,0,"106,98",138,87,"30,08","20,98","9,10","49,5",281,"6,29","4,80","3,7",103,29,"9,30","22,7",32,89,"1,72","5,25",46,0,"15,83",GN
2,MIA,"2,5",367,H,0,ESRD,CKD-5 ND,3,"9,79",475,"32,00",0,0,0,0,"81,48",117,71,"23,55","16,75","6,80",414,92,"4,73","4,60","1,6",97,40,"4,10","13,2",32,"58,8","1,58","9,79",22,0,"15,77",Oth
2,MIA,"16,2",369,H,1,ESRD,CKD-5 ND,3,"4,20",1064,"54,00",1,0,1,1,"34,88",195,95,"31,14","20,39","10,75",,408,"3,78","4,80","0,86",85,28,"27,90",,54,90,"1,70","4,20",15,1,"13,17",HT/RVD
2,MIA,"5,2",372,H,1,ESRD,CKD-5 ND,3,"5,96",699,"36,00",0,0,0,,"74,07",120,63,"23,11","15,62","7,49",,574,"1,52","3,70","2,1",78,34,"24,90","30,5",36,66,"1,69","5,96",20,0,"57,33",Oth
2,MIA,"14,9",371,H,1,ESRD,CKD-5 ND,3,"5,86",803,"55,00",1,0,1,1,"65,12",130,83,"19,29","15,35","3,94",320,21,"4,02","3,10","2,6",109,33,"13,00",12,55,"68,9","1,89","5,86",28,1,"14,70",GN
2,MIA,"1,7",374,H,0,ESRD,CKD-5 ND,3,"4,92",1072,"30,00",1,0,0,,"148,84",,,"23,96","20,54","3,42",,1190,"5,43","3,80","1,6",98,34,"0,37","14,5",30,82,"1,85","4,92",64,0,"8,10",Oth
2,MIA,"8,9",378,H,0,ESRD,CKD-5 ND,3,"9,20",546,"57,00",1,0,1,,"60,47",150,85,"28,03",,,,326,"4,58","4,80","1,5",116,34,"9,80","16,7",57,81,"1,70","9,20",26,0,"26,93",Oth
2,MIA,"6,7",379,H,0,ESRD,CKD-5 ND,3,"2,13",1468,"55,00",0,0,0,1,"92,59",171,90,"20,14","12,72","7,42",286,265,"6,93","5,80","2,3",127,36,"9,30","33,8",55,"52,2","1,61","2,13",25,0,"18,00",HT/RVD
2,MIA,"6,8",380,H,0,ESRD,CKD-5 ND,3,"4,91",871,"66,00",1,0,1,,"79,07",,,"22,65","18,22","4,42",120,631,"6,72","3,50","1,5",99,36,"0,64","19,3",66,67,"1,72","4,91",34,1,"33,20",HT/RVD
2,MIA,"5,1",382,H,0,ESRD,CKD-5 ND,3,"4,93",910,"58,00",1,0,1,,"125,58",187,113,"32,41","27,01","5,40",145,360,"6,00","4,00","1,6",97,42,"1,80","11,4",58,117,"1,90","4,93",54,0,"60,87",HT/RVD
2,MIA,"5,8",383,H,0,ESRD,CKD-5 ND,3,"5,13",881,"58,00",1,0,0,,"130,23",152,108,"27,53","19,60","7,93",198,94,"4,97","3,80","1,9",136,35,"8,70","16,6",58,"92,2","1,83","5,13",56,0,"60,87",HT/RVD
2,MIA,,4,S,1,ESRD,CKD-5 ND,3,"5,76",981,"23,00",1,1,1,0,"74,42",140,90,"31,63","25,02","6,61",,,"6,67","4,60","3,1",104,31,"10,00",,23,83,"1,62","5,76",32,0,"60,87",GN
2,MIA,"9,1",386,H,0,ESRD,CKD-5 ND,3,"4,95",989,"43,00",1,0,0,,"109,30",,,"26,45","19,85","6,60",371,513,"5,83","4,40",1,133,38,"4,50","14,6",43,81,"1,75","4,95",47,0,"60,87",GN
2,MIA,"3,8",389,H,0,ESRD,CKD-5 ND,3,"5,22",1069,"22,00",1,0,0,,"109,30",142,88,"20,38","16,71","3,67",425,322,"4,73","4,50","2,9",95,35,"10,10",16,22,"62,4","1,75","5,22",47,0,"23,63",Oth
2,MIA,,7,S,1,ESRD,CKD-5 ND,3,"5,08",799,"76,00",1,0,1,1,,120,70,"25,06","19,22","5,84",,279,"4,33","3,10",1,118,33,"5,40",,76,83,"1,82","5,08",,0,"60,87",Oth
2,MIA,"10,2",392,H,0,ESRD,CKD-5 ND,3,"10,28",381,"63,00",0,0,1,,"81,48",124,81,"26,03","16,86","9,17",,341,"3,98","2,40","0,75",109,37,"6,60","10,4",63,70,"1,64","10,28",22,1,"9,77",HT/RVD
2,MIA,4,391,H,0,ESRD,CKD-5 ND,3,"6,74",540,"63,00",0,1,1,,"59,26",194,87,"26,62","16,81","9,81",,240,"3,52","5,30","1,6",110,31,"1,20","25,9",63,69,"1,61","6,74",16,0,"60,87",Oth
2,MIA,"43,3",395,H,1,ESRD,CKD-5 ND,3,"5,80",733,"72,00",1,0,1,,"44,19",135,88,"25,31",,,,1000,"4,93","2,80","0,92",121,28,"121,80","27,8",72,82,"1,80","5,80",19,1,"1,90",HT/RVD
2,MIA,,10,S,1,ESRD,CKD-5 ND,3,"5,32",835,"62,00",1,0,1,1,"93,02",150,80,"26,58","20,29","6,29",,652,"5,31","7,60","2,1",133,35,"0,61",,62,89,"1,83","5,32",40,0,"58,37",Oth
2,MIA,"4,4",396,H,0,ESRD,CKD-5 ND,3,"5,05",718,"55,00",0,0,0,,"74,07",120,99,"37,64",,,215,274,"5,80","4,50","5,1",110,33,"6,10","16,6",55,"84,7","1,50","5,05",20,1,"60,87",HT/RVD
2,MIA,"4,1",397,H,0,ESRD,CKD-5 ND,3,"6,35",688,"70,00",1,0,0,,"72,09",150,82,"20,60","16,73","3,87",,149,"4,54","3,50","0,9",85,36,"1,90","18,2",70,69,"1,83","6,35",31,1,"58,37",Oth
2,MIA,"3,4",398,H,1,ESRD,CKD-5 ND,3,"8,55",462,"56,00",0,0,0,,"103,70",,,"24,18","15,88","8,30",207,63,"3,84","3,30","0,71",119,38,"0,53","16,3",56,"73,2","1,74","8,55",28,0,"15,63",Oth
2,MIA,"6,3",399,H,0,ESRD,CKD-5 ND,3,"5,64",777,"66,00",1,0,0,,"69,77",131,81,"22,30","16,39","5,91",106,97,"6,75","4,80","2,2",99,30,"3,20","34,2",66,"80,5","1,90","5,64",30,1,"52,03",Oth
2,MIA,"5,2",404,H,1,ESRD,CKD-5 ND,3,"8,10",576,"66,00",1,0,1,,"69,77",166,99,"22,34","18,57","3,77",,90,"3,49","3,20",1,103,39,"6,70",,66,"63,8","1,69","8,10",30,1,"9,30",HT/RVD
2,MIA,"2,3",405,H,0,ESRD,CKD-5 ND,3,"4,39",797,"57,00",0,0,0,,"85,19",116,67,"23,15","15,19","7,96",387,293,"4,91","5,30","0,87",110,38,"14,00",11,57,60,"1,61","4,39",23,0,"35,37",Oth
2,MIA,"1,9",406,H,0,ESRD,CKD-5 ND,3,"11,07",460,"20,00",0,0,0,,"107,41",149,86,"20,81","14,58","6,23",,268,"3,71","3,20","1,4",102,38,"0,60","14,2",20,"55,3","1,63","11,07",29,0,"54,20",GN
2,MIA,"14,7",411,H,0,ESRD,CKD-5 ND,3,"4,03",865,"55,00",0,0,0,,"103,70",185,95,"26,74","16,34","10,40",,430,"6,79","7,20","1,8",149,33,"44,80","24,3",55,"78,2","1,71","4,03",28,0,"7,47",Oth
2,MIA,"14,9",412,H,0,ESRD,CKD-5 ND,3,"6,89",698,"56,00",1,0,0,,"90,70",132,86,"21,16","16,93","4,23",183,235,"5,16","4,40",2,110,32,"10,60",,56,"64,8","1,75","6,89",39,1,"27,97",GN
2,MIA,"7,4",414,H,0,ESRD,CKD-5 ND,3,"3,95",1242,"36,00",1,0,0,,"118,60",141,104,"32,67","25,58","7,09",272,85,"5,86","3,70","0,95",100,32,"9,10","11,5",36,"103,5","1,78","3,95",51,0,"7,47",GN
2,MIA,"2,3",415,H,0,ESRD,CKD-5 ND,3,"6,86",637,"32,00",0,0,0,,"96,30",154,103,"21,26","15,62","5,64",229,373,"4,28","5,20","1,8",97,30,"1,90","10,8",32,60,"1,68","6,86",26,0,"5,37",Oth
2,MIA,2,418,H,1,ESRD,CKD-5 ND,3,"7,40",620,"26,00",0,0,0,,"112,96",144,96,"18,07","14,80","3,27",332,534,"5,69","5,20","1,6",123,32,"0,75",,26,51,"1,68","7,40","30,5",0,"1,37",GN
2,MIA,"4,8",419,H,0,ESRD,CKD-5 ND,3,"5,86",802,"55,00",1,0,0,,"100,00",155,85,"23,41","19,48","3,92",282,225,"4,87","4,30","0,84",113,35,"17,10",,55,75,"1,79","5,86",43,0,"19,80",Oth
2,MIA,"8,51",431,H,1,ESRD,CKD-5 ND,3,"10,99",340,"73,00",0,0,1,0,"29,63",132,66,"19,57","14,28","5,29",194,329,"3,00","5,60","0,8",98,28,"28,40","18,1",73,52,"1,63","10,99",8,1,"35,33",HT/RVD
2,MIA,"6,5",421,H,0,ESRD,CKD-5 ND,3,"4,97",952,"49,00",1,0,0,,"141,86",164,107,"30,79","22,14","8,66",179,1250,"5,47","5,00",1,83,32,"1,20",,49,110,"1,89","4,97",61,0,"7,20",GN
2,MIA,"7,7",422,H,0,ESRD,CKD-5 ND,3,"5,25",895,"52,00",1,0,1,,"93,02",163,85,"22,85","16,52","6,33",320,726,"5,65","8,40","5,6",111,36,"10,60","13,7",52,"64,5","1,68","5,25",40,0,"52,90",HT/RVD
2,MIA,"1,36",424,H,0,ESRD,CKD-5 ND,3,"7,25",693,"50,00",1,0,0,,"100,00",130,91,"24,15","17,60","6,55",132,116,"5,13","4,40","2,3",93,37,"4,10","14,5",50,"69,8","1,70","7,25",43,0,"10,50",HT/RVD
2,MIA,"5,45",425,H,0,ESRD,CKD-5 ND,3,"4,78",658,"78,00",0,0,1,,"55,56",117,73,"21,48","14,12","7,36",220,108,"3,07","4,00","0,9",108,38,"0,97",,78,"59,9","1,67","4,78",15,1,"4,57",Oth
2,MIA,"3,82",427,H,0,ESRD,CKD-5 ND,3,"5,84",633,"56,00",0,0,0,1,"107,41",129,88,"20,35","13,48","6,87",167,282,"4,57","4,70","3,4",113,34,"26,70","18,9",56,"70,4","1,86","5,84",29,0,"8,37",Oth
2,MIA,"6,3",428,H,1,ESRD,CKD-5 ND,3,"4,71",702,"69,00",0,0,0,,"88,89",135,78,"18,37","14,52","3,84",202,133,"4,41","7,30","1,8",114,33,"1,50",,69,50,"1,65","4,71",24,0,"9,03",GN
2,MIA,"0,51",433,H,0,ESRD,CKD-5 ND,3,"5,41",736,"41,00",0,0,0,0,"177,78",140,80,"22,34","18,44","3,90",253,426,"4,75","2,60","0,66",125,36,"0,64","14,8",41,"81,5","1,91","5,41",48,0,"11,30",Oth
2,MIA,"11,2",429,H,1,ESRD,CKD-5 ND,3,"3,67",968,"49,00",0,0,0,,"62,96",129,112,"19,75","15,18","4,57",,1780,"10,08","4,80","1,6",94,25,"13,90",,49,"59,1","1,73","3,67",17,0,"29,63",HT/RVD
2,MIA,"5,49",434,H,0,ESRD,CKD-5 ND,3,"5,08",833,"69,00",1,1,0,1,"76,74",169,78,"25,19","17,31","7,88",201,240,"5,54","3,10","2,4",113,33,"11,20",16,69,69,"1,66","5,08",33,1,"21,53",GN
2,MIA,"3,37",435,H,0,ESRD,CKD-5 ND,3,"4,49",787,"56,00",0,0,0,0,"100,00",163,83,"22,24","15,30","6,94",454,340,"4,18","4,00",2,120,36,"1,10",,56,58,"1,62","4,49",27,0,"7,53",Oth
2,MIA,"20,1",432,H,0,ESRD,CKD-5 ND,3,"4,24",979,"67,00",1,0,1,1,"74,42",148,108,"27,23","18,41","8,82",95,246,"5,89","3,00","1,3",108,27,"26,00","21,6",67,"91,2","1,83","4,24",32,1,"8,33",Oth
2,MIA,"2,74",438,H,1,ESRD,CKD-5 ND,0,"4,73",1160,"22,00",1,0,0,0,"109,30",170,101,"20,04","17,23","2,81",175,113,"6,13","3,40","1,1",91,35,"1,30","14,5",22,"63,5","1,78","4,73",47,0,"7,00",Oth
2,MIA,"10,2",439,H,0,ESRD,CKD-5 ND,0,"8,18",595,"59,00",1,0,1,1,"58,14",171,94,"20,76","16,12","4,64","88,6",261,"3,94","5,20","1,4",109,36,"1,50","19,1",59,60,"1,70","8,18",25,1,"2,57",HT/RVD
2,MIA,"3,45",440,H,1,ESRD,CKD-5 ND,0,"9,67",403,"62,00",0,0,1,1,"74,07",136,84,"22,49","13,83","8,66",306,471,"6,06","4,80","2,2",120,37,"2,60","12,4",62,"66,3","1,72","9,67",20,1,"25,10",GN
2,MIA,"1,91",442,H,1,ESRD,CKD-5 ND,0,"11,81",439,"59,00",1,0,1,,"51,16",144,72,"20,94","16,08","4,86",221,108,"4,05","6,30",2,100,35,"7,60","16,4",59,57,"1,65","11,81",22,0,"4,57",HT/RVD
2,MIA,"7,78",441,H,0,ESRD,CKD-5 ND,0,"4,30",945,"71,00",1,0,0,,"55,81",143,78,"24,56","18,20","6,36",137,363,"5,33","5,30","1,5",90,39,"1,30","11,2",71,"68,5","1,67","4,30",24,1,"43,80",HT/RVD
2,MIA,7,444,H,0,ESRD,CKD-5 ND,0,"6,26",810,"44,00",1,0,0,,"100,00",145,87,"24,18","20,24","3,94",307,405,"4,62","2,80","0,69",108,33,"9,40","17,7",44,"88,2","1,91","6,26",43,0,"8,90",Oth
2,MIA,"7,6",446,H,1,ESRD,CKD-5 ND,0,"3,53",1012,"47,00",0,0,1,1,"125,93",,,"25,45","19,57","5,88",302,42,"6,43","5,20","1,7",88,38,"3,30","14,8",47,"75,3","1,72","3,53",34,0,"52,73",Oth
2,MIA,"5,1",449,H,1,ESRD,CKD-5 ND,0,"8,69",553,"63,00",1,0,1,1,"81,40",,,"30,80","21,03","9,77",255,239,"4,90","3,70","1,9",117,37,"1,80","16,8",63,89,"1,70","8,69",35,0,"48,10",HT/RVD
2,MIA,"1,95",450,H,0,ESRD,CKD-5 ND,0,"2,90",1104,"60,00",0,0,0,1,"148,15",157,92,"28,41","16,72","11,69",180,571,"4,38","4,10","1,6",117,32,"0,76",,60,90,"1,78","2,90",40,0,"13,97",GN
2,MIA,"16,8",436,H,0,ESRD,CKD-5 ND,0,"4,89",716,"60,00",0,0,0,1,"70,37",136,85,"24,68","14,45","10,23",209,193,"4,14","4,60","1,2",129,35,"9,90","12,1",60,"62,4","1,59","4,89",19,0,"21,93",Oth
2,MIA,"1,48",451,H,0,ESRD,CKD-5 ND,0,"5,90",907,"33,00",1,0,0,1,"119,77",145,105,"21,76","18,83","2,92",238,453,"5,59","4,70","1,4",98,40,"0,20","12,1",33,55,"1,59","5,90","51,5",0,"1,13",GN
2,MIA,"2,48",455,H,0,ESRD,CKD-5 ND,0,"4,80",947,"55,00",1,0,1,1,"102,33",162,108,"24,54","19,35","5,19",258,314,"4,24","2,70","1,8",100,34,"0,48",,55,84,"1,85","4,80",44,0,"10,43",Oth
2,MIA,"1,91",456,H,0,ESRD,CKD-5 ND,0,"4,47",790,"56,00",0,0,0,0,"85,19",110,67,"25,20","15,39","9,81",340,1300,"5,43","5,40","1,2",111,39,"1,60","10,4",56,59,"1,53","4,47",23,0,"7,40",HT/RVD
2,MIA,"1,9",447,H,0,ESRD,CKD-5 ND,0,"8,16",600,"58,00",1,0,0,1,"93,02",138,82,"25,61","16,84","8,76","68,1",296,"3,94","4,30","1,5",116,37,"0,87","11,2",58,"86,7","1,84","8,16",40,0,"15,13",GN
2,MIA,"15,9",459,H,1,ESRD,CKD-5 ND,0,"6,22",700,"70,00",1,0,1,1,"41,86",110,77,"27,65","18,84","8,81",129,79,"3,96","4,60","1,3",107,28,"35,40",,70,"93,6","1,84","6,22",18,1,"42,47",HT/RVD
2,MIA,"3,34",461,H,0,ESRD,CKD-5 ND,0,"4,76",832,"38,00",0,0,0,1,"59,26",153,112,"16,99","12,98","4,01",,1600,"5,59","5,10","2,2",86,26,"0,81","32,3",38,"40,3","1,54","4,76",16,0,"7,27",Oth
2,MIA,"1,23",464,H,1,ESRD,CKD-5 ND,0,"6,32",823,"40,00",1,0,0,1,"55,81",134,84,"18,97","16,61","2,37",190,454,"4,68","4,90","1,4",119,32,"8,00","22,4",40,45,"1,54","6,32",24,0,"3,30",Oth
2,MIA,"8,88",467,H,0,ESRD,CKD-5 ND,0,"7,66",662,"50,00",1,0,0,0,"86,05",153,96,"21,96","18,02","3,94",,321,"4,39","5,20","1,4",92,32,"4,70","10,8",50,"68,8","1,77","7,66",37,0,"11,60",Oth
2,MIA,"5,06",468,H,1,ESRD,CKD-5 ND,0,"6,64",803,"37,00",1,0,0,1,"111,63",104,71,"19,79","16,87","2,92",135,145,"4,26","4,40","0,94",94,28,"9,90",,37,67,"1,84","6,64",48,0,"31,13",Oth
2,MIA,"9,47",466,H,0,ESRD,CKD-5 ND,0,"5,65",780,"65,00",1,0,1,1,"109,30",140,76,"29,10","19,96","9,14",163,545,"5,34","4,00","1,8",99,34,"8,30","30,1",65,"92,2","1,78","5,65",47,0,"40,07",HT/RVD
2,MIA,"10,7",469,H,1,ESRD,CKD-5 ND,0,"6,02",861,"39,00",1,0,0,0,"111,63",129,78,"24,72","18,96","5,77",,198,"3,57","3,60","0,43",102,27,"7,30","14,9",39,81,"1,81","6,02",48,0,"3,43",GN
2,MIA,"3,22",471,H,0,ESRD,CKD-5 ND,0,"3,40",1311,"48,00",1,0,0,0,"83,72",126,76,"27,44","20,23","7,20",,308,"5,12","5,70","3,7",106,38,"1,40",20,48,"88,9","1,80","3,40",36,0,"15,43",GN
2,MIA,"3,79",473,H,0,ESRD,CKD-5 ND,0,"4,23",776,"67,00",0,0,0,,"83,33",179,89,"27,65","16,26","11,39",,483,"4,62","7,60","1,2",114,29,"1,00","16,6",67,"76,2","1,66","4,23","22,5",0,"35,30",Oth
2,MIA,,11,S,1,ESRD,CKD-5 ND,0,"4,80",904,"63,00",1,0,0,0,"95,35",120,85,"24,22","19,27","4,95",,57,"5,12","5,00","3,5",113,38,"1,50",,63,82,"1,84","4,80",41,0,"60,87",Oth
2,MIA,"15,4",476,H,1,ESRD,CKD-5 ND,0,"4,19",959,"72,00",1,0,1,1,"75,58",138,84,"22,72","19,58","3,14",,610,"3,90","3,90","0,6",87,25,"17,40","22,1",72,72,"1,78","4,19","32,5",0,"34,37",HT/RVD
2,MIA,"35,7",477,H,1,ESRD,CKD-5 ND,0,"5,69",762,"68,00",1,0,1,1,"60,47",190,100,"29,99","21,11","8,88",,595,"4,84","3,80","1,1",94,32,"6,80","12,1",68,"92,9","1,76","5,69",26,1,"0,80",HT/RVD
2,MIA,,13,S,0,ESRD,CKD-5 ND,0,"4,19",848,"53,00",0,1,0,0,"118,52",165,80,"30,61","19,30","11,31",,583,"4,34","4,80",2,104,32,"1,00",,53,97,"1,78","4,19",32,0,"60,87",Oth
2,MIA,"4,3",479,H,1,ESRD,CKD-5 ND,0,"7,33",616,"68,62",1,0,1,1,"95,35",183,75,"24,63",,,,667,"4,29","4,30","2,6",102,36,"1,90","13,3",68,"85,2","1,86","7,33",41,0,"31,53",HT/RVD
2,MIA,"17,8",481,H,1,ESRD,CKD-5 ND,0,"6,95",543,"57,60",0,0,1,1,"64,81",150,81,"23,81",,,,221,"3,33","3,20","1,3",86,35,"10,80","16,5",57,66,"1,67","6,95","17,5",1,"6,90",HT/RVD
2,MIA,,483,H,0,ESRD,CKD-5 ND,0,"5,70",900,"39,28",1,0,0,1,"86,05",145,91,"24,40",,,,,"7,39","4,80","1,3",74,30,"88,60","17,5",39,"69,7","1,69","5,70",37,0,"27,50",HT/RVD
2,MIA,,16,S,1,ESRD,CKD-5 ND,0,"7,81",611,"61,00",1,1,1,0,"55,81",160,75,"21,30","16,86","4,45",,266,"4,35","5,30","1,1",122,38,"4,00",,61,58,"1,65","7,81",24,0,"18,07",Oth
2,MIA,"1,68",484,H,0,ESRD,CKD-5 ND,0,"7,97",468,"63,69",0,0,0,1,"66,67",134,90,"29,76",,,,122,"3,68","5,20","2,6",115,38,"1,20","14,8",63,83,"1,67","7,97",18,0,"27,03",HT/RVD
2,MIA,,17,S,1,ESRD,CKD-5 ND,0,"4,24",811,"59,00",0,1,1,0,"140,74",150,90,"30,34","21,24","9,10",,26,"3,42","4,20","2,7",112,33,"3,90",,59,"97,2","1,79","4,24",38,0,"25,70",Oth
2,MIA,"6,96",485,H,0,ESRD,CKD-5 ND,0,"5,98",815,"49,50",1,0,0,0,"101,16",162,106,"28,38",,,,531,"4,47","4,20","1,7",95,34,"10,10","14,3",49,94,"1,82","5,98","43,5",0,"16,80",Oth
2,MIA,"3,35",486,H,1,ESRD,CKD-5 ND,0,"3,85",1040,"70,08",1,0,1,0,"86,05",205,116,"24,17",,,,216,"5,43","3,80","1,1",111,34,"0,60","9,99",70,"65,4","1,65","3,85",37,0,"25,40",HT/RVD
2,MIA,"3,11",487,H,0,ESRD,CKD-5 ND,0,"4,18",974,"29,42",0,0,0,0,,134,87,"26,71",,,,420,"4,81","6,00","1,4",93,30,"1,70",10,29,"75,4","1,68","4,18",,0,"14,97",GN
2,MIA,"1,96",488,H,1,ESRD,CKD-5 ND,0,"6,11",936,"22,66",1,0,0,1,"95,35",155,96,"16,73",,,,207,"5,50","4,20","0,99",95,33,"0,52","14,3",22,"58,5","1,87","6,11",41,0,"11,47",Oth
2,MIA,,19,S,1,ESRD,CKD-5 ND,0,"5,99",702,"75,00",1,0,0,1,,150,80,"30,65",,,,352,"5,42","3,40","0,88",96,25,"7,20",,75,"74,6","1,56","5,99",,0,"18,50",Oth
2,MIA,"4,36",489,H,1,ESRD,CKD-5 ND,0,"5,85",722,"73,55",1,0,1,1,"86,05",144,80,"24,19",,,,30,"4,20","4,00","1,4",104,36,"7,50","15,5",73,81,"1,83","5,85",37,0,"24,77",GN
2,MIA,"5,87",491,H,0,ESRD,CKD-5 ND,0,"6,30",671,"75,41",1,1,0,1,"72,09",160,80,"30,72",,,,326,"3,71","3,50","1,4",104,36,"0,47",17,75,93,"1,74","6,30",31,0,"24,07",HT/RVD
2,MIA,"2,2",493,H,1,ESRD,CKD-5 ND,0,"8,19",637,"47,10",1,0,0,0,"104,65",120,71,"22,77",,,,460,"2,77","4,70","2,8",99,38,"0,38",11,47,"63,5","1,67","8,19",45,0,"19,03",Oth
2,MIA,,21,S,1,ESRD,CKD-5 ND,0,"5,66",748,"72,00",1,0,1,1,,150,80,"25,24","18,91","6,33",,196,"4,20","4,60","1,8",116,30,"3,60",,72,"73,8","1,71","5,66",,0,"22,67",GN
2,MIA,"1,95",494,H,0,ESRD,CKD-5 ND,0,"4,43",852,"44,25",0,0,0,0,"111,11",135,94,"28,03",,,,780,"4,71","4,60","1,6",104,37,"2,40","11,7",44,"76,3","1,65","4,43",30,0,"19,60",GN
2,MIA,"7,07",495,H,1,ESRD,CKD-5 ND,0,"14,48",276,"69,63",0,0,0,,"48,15",207,93,"29,09",,,,82,"3,23","8,10","2,4",116,30,"3,00","14,4",69,"75,4","1,61","14,48",13,0,"20,53",Oth
2,MIA,"5,98",496,H,0,ESRD,CKD-5 ND,0,"5,12",910,"52,68",1,0,0,0,"69,77",143,87,"27,17",,,,360,"5,02","2,90","1,5",103,38,"1,30","18,3",52,89,"1,81","5,12",30,0,"18,70",GN
2,MIA,"4,59",497,H,0,ESRD,CKD-5 ND,0,"5,71",763,"67,44",1,0,1,1,"83,72",136,76,"21,15",,,,170,"3,67","2,50","1,5",101,35,"0,89","13,3",67,67,"1,78","5,71",36,0,"19,07",HT/RVD
2,MIA,2,500,H,0,ESRD,CKD-5 ND,0,"4,77",759,"53,74",0,0,0,,"74,07",145,102,"26,73",,,,17,"3,05","6,10","2,2",128,33,"0,75","12,3",53,"71,9","1,64","4,77",20,0,"18,17",GN
2,MIA,"8,79",498,H,0,ESRD,CKD-5 ND,0,"4,02",1146,"47,27",1,0,0,1,"101,16",130,90,"24,66",,,,700,"7,32","2,40","0,96",114,38,"1,70","12,7",47,79,"1,79","4,02","43,5",0,"16,07",Oth
2,MIA,"7,68",501,H,1,ESRD,CKD-5 ND,0,"3,74",932,"52,76",0,0,0,1,"88,89",146,104,"31,43",,,,970,"4,54","4,40","2,6",110,37,"1,30","21,8",52,83,"1,63","3,74",24,0,"17,70",HT/RVD
2,MIA,"3,03",502,H,0,ESRD,CKD-5 ND,0,"5,93",738,"67,77",1,0,0,1,"72,09",167,84,"23,30",,,,120,"3,83","4,50","1,4",108,29,"1,20","12,1",67,"84,1","1,90","5,93",31,0,"6,53",Oth
2,MIA,"14,4",503,H,0,ESRD,CKD-5 ND,0,"3,71",898,"60,59",0,0,0,1,"81,48",150,91,"24,24",,,,270,"4,53","3,80","1,4",109,27,"3,70",12,60,66,"1,65","3,71",22,0,"6,97",Oth
2,MIA,,22,S,1,ESRD,CKD-5 ND,0,"6,56",826,"34,00",1,0,0,1,"52,33",150,90,"34,96","25,02","9,94",,53,"5,54","4,10","2,4",89,31,"4,20",,34,84,"1,55","6,56","22,5",0,"16,10",GN
2,MIA,"10,4",505,H,1,ESRD,CKD-5 ND,0,"4,80",846,"74,18",1,0,1,0,"81,40",158,86,"21,28",,,,269,"4,80","3,60","0,83",94,36,"32,40","12,8",74,"75,2","1,88","4,80",35,0,"15,60",HT/RVD
2,MIA,"5,38",506,H,0,ESRD,CKD-5 ND,0,"5,34",617,"73,15",0,0,0,0,"55,56",173,106,"31,91",,,,160,"4,34","5,60","2,3",95,30,"2,80","15,3",73,89,"1,67","5,34",15,0,"14,90",Oth
2,MIA,,25,S,1,ESRD,CKD-5 ND,0,"4,36",928,"72,00",1,1,1,1,"93,02",140,90,"24,62","17,70","6,92",,34,"4,80","3,80","2,3",118,32,"2,40",,72,72,"1,71","4,36",40,0,"14,67",GN
2,MIA,"4,07",507,H,1,ESRD,CKD-5 ND,0,"4,58",917,"67,12",1,0,1,1,"83,72",149,82,"26,08",,,,200,"4,88","4,80","3,7",92,37,"4,00","18,6",67,"74,5","1,69","4,58",36,0,"12,83",HT/RVD
2,MIA,"4,16",508,H,0,ESRD,CKD-5 ND,0,"4,40",926,"71,21",1,0,0,1,"90,70",147,79,"23,22",,,,730,"5,53","4,50","1,4",99,37,"7,30","15,7",71,74,"1,79","4,40",39,0,"11,67",Oth
2,MIA,,510,H,1,ESRD,CKD-5 ND,0,"4,32",822,"53,86",0,0,0,,"98,15",144,79,"32,45",,,,160,"5,75","5,40","2,2",114,36,"6,90",,53,"90,5","1,67","4,32","26,5",0,"6,37",Oth
2,MIA,,511,H,1,ESRD,CKD-5 ND,0,"8,10",731,"25,00",1,0,0,,"131,40",143,94,"22,79",,,,1050,"4,05","4,60","0,6",104,37,"1,30",,25,78,"1,85","8,10","56,5",0,"4,73",HT/RVD
2,MIA,,27,S,1,ESRD,CKD-5 ND,0,"6,16",885,"31,00",1,1,0,0,"97,67",160,110,"24,82",,,,4,"3,78","5,20","2,2",109,30,"4,40",,31,73,"1,72","6,16",42,0,"4,63",GN
2,MIA,,512,H,1,ESRD,CKD-5 ND,0,"6,13",745,"61,49",1,1,0,,"66,28",149,93,"29,88",,,,900,"4,62","4,00","2,2",110,35,"8,90",,61,89,"1,73","6,13","28,5",0,"3,77",GN
2,MIA,,513,H,0,ESRD,CKD-5 ND,0,"6,21",724,"64,48",1,0,0,1,"97,67",151,94,"27,71",,,,310,"4,80","4,50",1,98,33,"1,40",,64,"83,5","1,74","6,21",42,0,"3,10",Oth
2,MIA,,516,H,1,ESRD,CKD-5 ND,0,"6,42",518,"77,02",0,0,1,0,"70,37",144,82,"21,01",,,,260,"3,66","4,20","0,99",93,32,"1,20",,77,"57,9","1,66","6,42",19,0,"1,37",Oth
2,MIA,,28,S,0,ESRD,CKD-5 ND,0,"5,39",793,"69,00",1,0,0,,"72,09",150,80,"25,36","19,55","5,81",,,"4,28","5,80","1,7",116,37,"4,20",,69,84,"1,82","5,39",31,0,"32,16",Oth
2,MIA,"3,3",2,H,0,ESRD,CKD-5 ND,1,"7,57",742,"32,00",1,1,1,1,,123,76,"30,12","20,21","9,91",170,,"5,35","5,80","4,6",80,29,"2,30","9,2",32,"96,5","1,79","7,57",,0,"4,77",DM
2,MIA,"40,6",4,H,1,ESRD,CKD-5 ND,1,"10,34",388,"59,00",0,1,1,1,"37,04",,,"21,87",,,94,482,"4,19","2,20","0,9",82,33,"2,10","9,8",59,"56,7","1,61","10,34",10,1,"5,37",DM
2,MIA,"1,3",8,H,0,ESRD,CKD-5 ND,1,"6,85",788,"36,00",1,1,1,0,,151,92,"30,26",,,169,353,"5,02","8,50","2,9",113,38,"6,70","8,5",36,"96,4","1,79","6,85",,0,"12,00",DM
2,MIA,"2,6",9,H,0,ESRD,CKD-5 ND,1,"5,91",864,"41,00",1,1,0,0,,120,65,"26,88",,,163,325,"5,48","5,20","2,4",91,32,"14,00","20,4",41,91,"1,84","5,91",,0,"60,87",DM
2,MIA,"3,7",17,H,1,ESRD,CKD-5 ND,1,"11,39",352,"62,00",0,1,1,0,,,,"34,72",,,86,,"3,68","7,40","1,6",108,32,"43,00","20,8",62,98,"1,68","11,39",,1,"2,57",DM
2,MIA,"35,1",16,H,0,ESRD,CKD-5 ND,1,"4,47",733,"69,00",0,1,1,1,,156,70,"38,58",,,198,32,"3,39","7,60","1,5",100,26,"13,00","9,5",69,100,"1,61","4,47",,1,"52,50",DM
2,MIA,4,13,H,0,ESRD,CKD-5 ND,1,"5,71",778,"64,00",1,1,0,0,"102,33",169,89,"27,37","16,44","10,93",199,363,"6,64","5,10","2,4",89,32,"0,60","7,7",64,"87,7","1,79","5,71",44,0,"17,17",DM
2,MIA,"6,3",20,H,0,ESRD,CKD-5 ND,1,"7,02",679,"58,00",1,1,1,1,,159,83,"27,99",,,177,5,"4,37","8,30","3,9",103,33,"4,00",11,58,79,"1,68","7,02",,0,"60,87",DM
2,MIA,"22,4",25,H,1,ESRD,CKD-5 ND,1,"8,66",591,"52,00",1,1,1,0,"51,16",125,62,"23,98","16,35","7,63",55,,"3,69","6,10","4,7",130,15,"59,00","11,1",52,"69,3","1,70","8,66",22,1,"3,43",DM
2,MIA,"3,6",27,H,1,ESRD,CKD-5 ND,1,"6,47",606,"49,00",0,1,0,1,"74,07",180,94,"16,85","12,12","4,73",49,370,"6,58","7,80","4,4",121,25,"3,10","15,3",49,54,"1,79","6,47",20,1,"29,60",DM
2,MIA,"8,1",30,H,0,ESRD,CKD-5 ND,1,"5,49",913,"42,00",1,1,0,1,"95,35",138,86,"34,24","20,18","14,06",117,13,"5,17","8,30","5,9",104,30,"4,10","8,8",42,"95,5","1,67","5,49",41,0,"60,87",DM
2,MIA,3,29,H,0,ESRD,CKD-5 ND,1,"9,38",507,"67,00",1,1,0,1,"88,37",131,65,"36,23",,,138,94,"8,07","5,10","5,8",110,34,"0,50","11,7",67,120,"1,82","9,38",38,1,"50,47",DM
2,MIA,"31,2",36,H,1,ESRD,CKD-5 ND,1,"11,70",469,"49,00",1,1,1,1,"37,21",,,"24,57","16,63","7,94",43,,"5,32","4,80","1,4",95,22,"2,10","5,3",49,"74,4","1,74","11,70",16,1,"0,70",DM
2,MIA,"4,1",46,H,1,ESRD,CKD-5 ND,1,"8,34",693,"30,00",1,1,0,1,,,,"21,25",,,124,101,"3,77","6,70","2,9",110,36,"5,80","15,2",30,"61,4","1,70","8,34",,0,"3,07",DM
2,MIA,"6,1",51,H,1,ESRD,CKD-5 ND,1,"8,86",557,"59,00",1,1,0,0,"83,72",140,82,"27,29","16,25","11,04",,86,,"4,40","1,9",130,33,"7,20","14,8",59,"94,4","1,86","8,86",36,1,"57,97",DM
2,MIA,"15,6",55,H,1,ESRD,CKD-5 ND,1,"7,93",576,"69,00",1,1,0,1,,147,87,"30,19",,,202,224,"6,11","6,40","1,2",106,31,"34,00","19,2",69,100,"1,82","7,93",,0,"60,87",DM
2,MIA,"18,4",57,H,1,ESRD,CKD-5 ND,1,"8,21",464,"61,00",0,1,1,1,"62,96",191,107,"24,22","16,39","7,83","79,8",1888,,"6,30","2,1",97,20,"3,00","7,3",61,62,"1,60","8,21",17,1,"16,30",DM
2,MIA,"6,9",59,H,1,ESRD,CKD-5 ND,1,"8,79",591,"50,00",1,1,1,1,,155,90,"18,83",,,,171,"7,89","10,60","6,5",103,29,"10,00","11,2",50,59,"1,77","8,79",,1,"2,30",DM
2,MIA,13,61,H,0,ESRD,CKD-5 ND,1,"7,80",584,"69,00",1,1,1,0,"109,30",136,78,"26,03","17,22","8,81",163,108,"6,30","5,60","1,6",105,34,"19,00","81,8",69,77,"1,72","7,80",47,1,"31,80",DM
2,MIA,11,68,H,1,ESRD,CKD-5 ND,1,"9,68",536,"53,00",1,1,1,1,"67,44",154,87,"23,54",,,110,93,"3,53","6,90","1,7",111,35,"21,00","7,9",53,81,"1,86","9,68",29,0,"60,87",DM
2,MIA,,71,H,0,ESRD,CKD-5 ND,1,"9,87",440,"44,00",0,1,0,0,"111,11",,,"29,40","17,35","12,05",,69,"5,28","6,30","1,5",136,31,"0,60",,44,88,"1,73","9,87",30,0,"21,23",DM
2,MIA,"10,6",70,H,1,ESRD,CKD-5 ND,1,"8,26",557,"69,00",1,1,1,1,"46,51",149,92,"26,85","17,89","8,97",,308,"4,64","7,10",3,98,35,"35,00",,69,"77,6","1,70","8,26",20,1,"35,87",DM
2,MIA,"5,9",75,H,0,ESRD,CKD-5 ND,1,"3,38",1061,"45,00",0,1,0,1,"122,22",,,"26,67","15,86","10,81",134,32,,"6,50","1,4",69,19,"14,00","5,2",45,78,"1,71","3,38",33,0,"10,97",DM
2,MIA,,76,H,0,ESRD,CKD-5 ND,1,"6,51",669,"31,00",0,1,0,0,,130,82,"26,29",,,,206,"5,63","6,10","2,5",102,29,"1,50",,31,69,"1,62","6,51",,0,"9,33",DM
2,MIA,"10,7",78,H,1,ESRD,CKD-5 ND,1,"9,31",467,"42,00",0,1,1,1,"74,07",127,74,"21,94","13,81","8,13",,690,,"5,40","1,1",88,38,"2,90","9,8",42,59,"1,64","9,31",20,0,"3,70",DM
2,MIA,"1,7",82,H,0,ESRD,CKD-5 ND,1,"7,49",753,"31,00",1,1,1,0,"69,77",146,98,"26,56","18,96","7,60",113,564,,"7,00","2,4",81,26,"21,00","15,2",31,"79,5","1,73","7,49",30,0,"23,07",DM
2,MIA,"6,1",85,H,1,ESRD,CKD-5 ND,1,"10,99",497,"48,00",1,1,1,0,,180,82,"20,37",,,135,112,"3,23","4,30","2,1",95,41,"0,80","3,1",48,66,"1,80","10,99",,0,"20,70",DM
1,MIA,"5,7",87,H,1,CKD4,CKD3-4,1,"15,02",377,"51,00",1,1,1,1,"74,42",150,75,"19,18","13,15","6,03",147,147,"3,70","3,80",1,105,33,"5,30","10,6",51,"59,4","1,76","15,02",32,1,"34,37",DM
2,MIA,"2,6",89,H,0,ESRD,CKD-5 ND,1,"5,01",789,"40,00",0,1,0,0,"96,30",150,95,"21,51","13,79","7,72",109,99,"4,34","7,20","2,3",97,21,"0,20",8,40,60,"1,67","5,01",26,0,"9,77",DM
2,MIA,"16,5",91,H,0,ESRD,CKD-5 ND,1,"5,81",698,"40,00",0,1,0,0,,145,75,"19,49",,,131,319,"5,46","5,20",1,75,23,"1,80","8,4",40,55,"1,68","5,81",,0,"5,30",DM
2,MIA,"7,1",92,H,1,ESRD,CKD-5 ND,1,"7,06",721,"47,00",1,1,1,1,"24,42",210,115,"21,03","14,95","6,09",50,392,,"9,40","5,6",89,21,"13,00","9,6",47,"61,5","1,71","7,06","10,5",1,"3,63",DM
2,MIA,"2,5",102,H,1,ESRD,CKD-5 ND,1,"7,14",606,"35,00",0,1,0,0,"90,74",,,"23,46","14,17","9,29",202,119,,"4,90","0,9",114,38,"4,90",12,35,"69,4","1,72","7,14","24,5",1,"2,60",DM
2,MIA,"2,2",112,H,1,ESRD,CKD-5 ND,1,"7,05",646,"66,00",1,1,1,1,"47,67",,,"23,19","14,82","8,36",110,88,"4,30","5,90",2,90,41,"0,50","7,2",66,"70,2","1,74","7,05","20,5",1,"21,73",DM
2,MIA,"4,2",113,H,0,ESRD,CKD-5 ND,1,"10,07",470,"70,00",1,1,1,1,"72,09",120,75,"21,65","13,53","8,12",102,169,,"5,60","0,7",121,35,"7,90",,70,"63,3","1,71","10,07",31,1,"60,57",DM
2,MIA,"9,3",114,H,1,ESRD,CKD-5 ND,1,"8,84",568,"56,00",1,1,0,0,"55,81",130,70,"24,38","15,00","9,37",181,61,"7,67","7,90","0,7",95,36,"17,00","8,4",56,88,"1,90","8,84",24,1,"14,60",DM
2,MIA,"6,4",125,H,0,ESRD,CKD-5 ND,1,"5,99",774,"58,00",1,1,0,1,"69,77",198,101,"28,80",,,,36,"6,99","3,80","1,4",85,29,"3,81",,58,"95,4","1,82","5,99",30,1,"41,17",DM
2,MIA,5,128,H,0,ESRD,CKD-5 ND,1,"6,21",797,"48,00",1,1,0,,"97,67",204,112,"25,96",,,213,1070,"6,78","5,20","3,3",96,38,"1,57","6,6",48,86,"1,82","6,21",42,0,"5,33",DM
1,MIA,"6,4",129,H,1,CKD4,CKD3-4,1,"15,27",341,"66,00",1,1,1,1,"69,77",190,104,"21,05","15,79","5,26",234,9,"4,31","4,90","1,2",128,41,"7,03","4,1",66,63,"1,73","15,27",30,1,"25,70",DM
2,MIA,"4,2",135,H,0,ESRD,CKD-5 ND,1,"5,58",752,"33,00",0,1,0,0,"92,59",197,101,"28,69",,,72,315,"4,81","4,80","2,3",81,26,"9,27",17,33,80,"1,67","5,58",25,0,"19,70",DM
2,MIA,"5,6",147,H,1,ESRD,CKD-5 ND,1,"6,68",640,"35,00",0,1,0,1,"51,85",166,85,"23,28","13,69","9,59",66,377,"3,49","5,90","2,4",130,33,"5,00","7,9",35,"59,6","1,60","6,68",14,0,"18,17",DM
2,MIA,"12,8",150,H,0,ESRD,CKD-5 ND,1,"2,92",1084,"62,00",0,1,1,,"129,63",216,112,"26,81","14,94","11,87",259,318,"7,88","3,60","1,4",77,26,"6,30",10,62,"82,1","1,75","2,92",35,0,"60,87",DM
1,MIA,"18,9",153,H,1,CKD4,CKD3-4,1,"16,70",313,"68,00",1,1,1,0,"46,51",127,71,"25,47","17,16","8,31",44,121,"4,75","4,60","1,5",116,28,"31,00","17,6",68,78,"1,75","16,70",20,1,"13,80",DM
2,MIA,"18,4",154,H,1,ESRD,CKD-5 ND,1,"5,75",769,"65,00",1,1,0,1,"66,28",183,103,"22,09","14,75","7,35",108,281,"5,33","3,10","1,5",117,29,"21,00","18,6",65,70,"1,78","5,75","28,5",1,"28,90",DM
2,MIA,"1,4",158,H,1,ESRD,CKD-5 ND,1,"8,09",604,"58,00",1,1,1,,"66,28",191,105,"21,97","13,59","8,38",433,293,"4,94","6,90","1,2",113,38,"2,20","8,8",58,62,"1,68","8,09","28,5",0,"13,83",DM
2,MIA,"2,3",165,H,0,ESRD,CKD-5 ND,2,"9,03",496,"36,00",0,1,0,0,"74,07",144,81,"23,92","14,73","9,18",262,614,"4,74","7,00","1,7",96,31,"0,40","6,3",36,"67,5","1,68","9,03",20,0,"18,23",DM
1,MIA,"11,8",168,H,1,CKD4,CKD3-4,2,"19,26",293,"59,00",1,1,1,,"100,00",166,93,"28,01","16,49","11,52",85,147,"4,47","4,50","1,6",117,37,"13,00","8,8",59,80,"1,69","19,26",43,1,"3,67",DM
1,MIA,"25,8",169,H,1,CKD4,CKD3-4,2,"16,74",316,"66,00",1,1,1,,"47,67",169,97,"22,70","14,53","8,17",42,473,"4,48","3,80","1,3",99,22,"39,00","9,2",66,"77,7","1,85","16,74","20,5",1,"3,00",DM
2,MIA,"18,8",175,H,1,ESRD,CKD-5 ND,2,"7,29",509,"62,00",0,1,1,1,"75,93",132,82,"25,58","14,87","10,71",144,855,"7,38","4,70","2,1",103,34,"16,00",15,62,"68,8","1,64","7,29","20,5",0,"60,87",DM
2,MIA,"4,14",180,H,0,ESRD,CKD-5 ND,2,"13,08",443,"43,00",1,1,1,1,,152,93,"32,26",,,141,462,"3,73","6,70","1,9",115,36,"2,10","5,8",43,"98,8","1,75","13,08",,1,"40,77",DM
2,MIA,"9,9",186,H,0,ESRD,CKD-5 ND,2,"7,59",615,"64,00",1,1,1,1,"60,47",162,88,"25,53","18,35","7,18",96,118,"3,56","5,20","1,4",73,28,"0,60","9,6",64,67,"1,62","7,59",26,0,"60,87",DM
2,MIA,"5,1",188,H,0,ESRD,CKD-5 ND,2,"5,40",932,"41,00",1,1,1,0,"81,40",198,104,"24,51","18,63","5,88",126,70,"5,56","5,40",8,89,19,"0,80","7,5",41,"81,2","1,82","5,40",35,1,"7,60",DM
2,MIA,"3,8",189,H,0,ESRD,CKD-5 ND,2,"7,16",538,"55,00",0,1,0,0,"81,48",184,95,"30,89","18,27","12,61",240,373,"5,11","5,90","0,8",121,28,"1,70","6,5",55,"69,5","1,50","7,16",22,1,"15,93",DM
2,MIA,"6,1",193,H,0,ESRD,CKD-5 ND,2,"7,62",474,"68,00",0,1,0,0,"27,91",184,92,"24,95","15,94","9,01",44,135,"2,61","6,80",2,139,30,"4,80","26,5",68,"55,4","1,49","7,62",12,1,"34,20",DM
2,MIA,"7,1",195,H,0,ESRD,CKD-5 ND,2,"8,73",421,"69,00",0,1,1,1,"44,44",177,102,"22,17","13,40","8,77",193,181,"4,29","4,30","1,8",126,25,"14,00","9,2",69,"58,9","1,63","8,73",12,0,"19,80",DM
2,MIA,"10,2",197,H,0,ESRD,CKD-5 ND,2,"4,58",973,"57,00",1,1,1,1,"72,09",197,103,"28,63","19,88","8,75",104,207,"4,41","6,00","1,4",117,18,"2,40","6,1",57,77,"1,64","4,58",31,1,"14,17",DM
2,MIA,"3,7",198,H,0,ESRD,CKD-5 ND,2,"13,17",325,"55,00",0,1,1,0,"59,26",134,80,"26,67","15,10","11,57",143,130,"4,75","5,20","1,5",116,35,"0,30","6,5",55,60,"1,50","13,17",16,1,"20,07",DM
2,MIA,"14,2",200,H,1,ESRD,CKD-5 ND,2,"6,90",685,"59,00",1,1,1,1,"74,42",166,93,"22,84","17,88","4,96",87,56,"6,95","3,60","0,8",94,27,"12,00","8,9",59,"76,5","1,83","6,90",32,1,"16,70",DM
2,MIA,"4,5",202,H,1,ESRD,CKD-5 ND,2,"6,46",550,"66,00",0,1,0,1,"59,26",175,90,"37,11",,,136,50,"3,75","8,80","4,5",106,27,"1,40","8,3",66,"99,8","1,64","6,46",16,1,"40,53",DM
1,MIA,"2,9",203,H,1,CKD4,CKD3-4,2,"19,90",297,"52,00",1,1,0,1,"55,81",91,50,"19,49",,,143,73,"5,01","4,00","1,2",107,33,"1,00","6,1",52,57,"1,71","19,90",24,1,"32,20",DM
2,MIA,"9,6",205,H,0,ESRD,CKD-5 ND,2,"8,04",543,"37,00",0,1,0,1,"83,33",138,72,"20,00","13,96","6,04",253,593,"3,19","5,30","1,9",92,32,"2,20","6,3",37,"56,1","1,68","8,04","22,5",0,"6,27",DM
1,MIA,"14,8",206,H,1,CKD4,CKD3-4,2,"18,65",301,"59,00",1,1,1,1,"44,19",118,73,"36,65","20,94","15,71",69,71,"4,13","3,60",2,99,21,"85,00","14,9",59,101,"1,66","18,65",19,1,"15,77",DM
2,MIA,"6,5",209,H,0,ESRD,CKD-5 ND,2,"13,14",465,"34,00",1,1,0,0,"108,14",145,85,"24,86","18,46","6,40",312,595,"3,90","3,60","1,1",93,33,"22,00","8,8",34,86,"1,86","13,14","46,5",0,"13,33",DM
2,MIA,"18,6",212,H,1,ESRD,CKD-5 ND,2,"8,96",455,"52,00",0,1,1,0,"33,33",182,82,"36,25",,,263,30,"3,55","7,00","1,6",93,25,"44,00","3,3",52,106,"1,71","8,96",9,0,"60,87",DM
2,MIA,"18,8",213,H,1,ESRD,CKD-5 ND,2,"8,78",542,"65,00",1,1,1,1,"39,53",151,85,"21,71","15,63","6,07",43,348,"4,36","5,30",2,93,24,"163,00","8,7",65,68,"1,77","8,78",17,1,"1,93",DM
2,MIA,"8,9",215,H,0,ESRD,CKD-5 ND,2,"7,95",620,"56,00",1,1,1,0,"79,07",177,98,"31,41","18,70","12,71",129,120,"4,17","6,00","2,3",106,30,"15,00","11,4",56,"96,2","1,75","7,95",34,0,"39,70",DM
2,MIA,"9,6",217,H,0,ESRD,CKD-5 ND,2,"3,92",1032,"69,00",1,1,1,1,"65,12",165,86,"28,15","18,82","9,33",108,456,"4,11","5,60","1,6",107,29,"2,40","4,5",69,"82,3","1,71","3,92",28,1,"35,47",DM
2,MIA,"4,2",229,H,1,ESRD,CKD-5 ND,2,"10,70",386,"55,00",0,1,0,0,"74,07",152,87,"17,75","13,94","3,80",81,148,"3,17","5,70","1,8",125,33,"3,10",11,55,"44,3","1,58","10,70",20,1,"32,53",DM
2,MIA,"7,3",230,H,0,ESRD,CKD-5 ND,2,"3,09",1249,"70,00",1,1,1,0,"48,84",178,90,"29,84","19,60","10,25",185,224,"5,77","4,40","1,6",106,35,"6,30","7,4",70,"93,5","1,77","3,09",21,1,"12,70",DM
2,MIA,"13,3",234,H,0,ESRD,CKD-5 ND,2,"7,00",673,"60,00",1,1,0,1,"69,77",156,87,"29,38","19,29","10,09",84,201,"3,85","4,40","0,9",100,30,"9,20","10,8",60,80,"1,65","7,00",30,1,"32,33",DM
2,MIA,"21,9",235,H,1,ESRD,CKD-5 ND,2,"8,63",503,"40,00",0,1,0,1,"51,85",119,80,"18,48",,,251,192,"4,61","3,80",1,110,28,"12,00","8,8",40,"48,8","1,63","8,63",14,0,"18,87",DM
2,MIA,"3,7",237,H,0,ESRD,CKD-5 ND,2,"6,02",732,"67,00",1,1,1,0,"46,51",179,96,"22,79","14,63","8,16",,283,"4,55","4,70","1,3",106,41,"4,30","8,2",67,69,"1,74","6,02",20,1,"6,83",DM
2,MIA,"11,1",238,H,0,ESRD,CKD-5 ND,2,"3,87",1264,"36,00",1,1,0,0,"79,07",205,100,"34,08",,,253,70,"6,75","5,90","2,9",122,21,"2,20","9,9",36,102,"1,73","3,87",34,0,"40,37",DM
2,MIA,6,242,H,1,ESRD,CKD-5 ND,2,"7,07",513,"65,00",0,1,1,1,"81,48",183,79,"31,99","17,53","14,47",273,499,"4,20","5,20","2,9",99,37,"13,00","21,4",65,85,"1,63","7,07",22,1,"40,57",DM
2,MIA,"10,9",245,H,1,ESRD,CKD-5 ND,2,"10,10",477,"67,00",1,1,1,1,"34,88",110,50,"21,37","14,71","6,66",185,1604,"3,35","4,20","3,2",91,28,"136,00","12,7",67,"59,6","1,67","10,10",15,1,"8,97",DM
2,MIA,"4,5",247,H,0,ESRD,CKD-5 ND,2,"10,40",523,"47,00",1,1,1,1,"72,09",169,89,"25,06","17,39","7,67",192,334,"3,60","6,00","3,5",91,39,"3,80","10,5",47,83,"1,82","10,40",31,0,"60,87",DM
2,MIA,"3,7",251,H,0,ESRD,CKD-5 ND,2,"9,81",575,"39,00",1,1,0,1,"79,07",149,92,"23,86","19,23","4,64",130,1102,"4,88","5,50","1,7",114,21,"4,30","15,6",39,"63,4","1,63","9,81",34,1,"23,73",DM
2,MIA,"2,4",253,H,1,ESRD,CKD-5 ND,2,"5,92",751,"65,00",1,1,1,1,"67,44",150,75,"26,01","17,50","8,51",406,489,"7,99","6,40","3,6",98,37,"23,00","12,2",65,90,"1,86","5,92",29,1,"29,83",DM
2,MIA,"10,8",254,H,0,ESRD,CKD-5 ND,2,"5,95",788,"56,00",1,1,0,,"123,26",146,78,"23,91","17,53","6,37",119,60,"1,78","3,80","1,2",123,37,"0,90","10,8",56,"84,5","1,88","5,95",53,0,"60,87",DM
2,MIA,"22,2",255,H,1,ESRD,CKD-5 ND,2,"8,59",602,"50,00",1,1,1,0,"62,79",217,97,"20,23","15,09","5,14",60,98,"5,45","3,30",2,101,16,"26,00","12,7",50,67,"1,82","8,59",27,1,"9,30",DM
2,MIA,"8,5",263,H,1,ESRD,CKD-5 ND,2,"6,74",678,"64,00",1,1,1,1,"62,79",127,75,"21,91","15,75","6,16",177,392,"6,26","5,20","0,9",102,35,"3,00","10,6",64,71,"1,80","6,74",27,1,"2,83",DM
2,MIA,112,266,H,0,ESRD,CKD-5 ND,2,"6,59",699,"62,00",1,1,1,1,"93,02",160,60,"26,23","16,61","9,62",114,337,"1,53","3,50","2,2",110,26,"218,00","14,1",62,85,"1,80","6,59",40,1,"23,30",DM
2,MIA,"9,7",267,H,0,ESRD,CKD-5 ND,2,"7,35",539,"51,00",0,1,0,0,"40,74",135,88,"20,18","14,19","5,98",98,41,"3,66","3,10","0,9",110,36,"0,50","9,4",51,"55,6","1,66","7,35",11,0,"60,87",DM
2,MIA,"22,5",272,H,1,ESRD,CKD-5 ND,2,"10,98",437,"30,00",0,1,0,0,"37,21",140,100,"21,78","15,51","6,27",150,288,"3,90","4,90","3,2",108,16,"42,00",70,30,53,"1,56","10,98",16,0,"60,87",DM
2,MIA,"5,9",271,H,0,ESRD,CKD-5 ND,2,"6,52",701,"63,00",1,1,0,0,"62,79",132,74,"32,89","21,85","11,03",117,824,"5,09","6,60","2,2",122,33,"6,40",9,63,78,"1,54","6,52",27,1,"43,67",DM
2,MIA,12,278,H,0,ESRD,CKD-5 ND,2,"8,60",424,"70,00",0,1,0,0,"39,53",149,71,"31,79",,,394,478,"4,50","5,60",2,86,29,"6,00","16,5",70,"85,5","1,64","8,60",17,1,"12,83",DM
2,MIA,"48,4",277,H,1,ESRD,CKD-5 ND,2,"6,37",707,"65,00",1,1,0,0,"81,40",142,79,"22,20","17,29","4,91",262,57,"3,98","5,60","1,4",124,29,"15,00","11,1",65,68,"1,75","6,37",35,0,"43,17",DM
2,MIA,24,282,H,0,ESRD,CKD-5 ND,2,"4,09",1049,"60,00",1,1,1,0,"86,05",140,80,"29,20","20,52","8,67",127,191,"6,44","5,30","1,6",90,29,"17,00",12,60,"88,4","1,74","4,09",37,0,"60,87",DM
2,MIA,"4,8",292,H,0,ESRD,CKD-5 ND,2,"4,81",918,"60,00",1,1,1,0,"69,77",178,89,"30,09","20,82","9,27",123,228,"4,62","8,30","3,2",95,32,"2,70",14,60,78,"1,61","4,81",30,0,"60,87",DM
2,MIA,"16,9",293,H,0,ESRD,CKD-5 ND,2,"12,17",349,"54,00",0,1,1,1,"74,07",153,67,"23,51","13,22","10,29",,134,"3,43","5,20","2,6",137,37,"6,50","9,6",54,"58,7","1,58","12,17",20,1,"45,63",DM
2,MIA,"7,3",297,H,0,ESRD,CKD-5 ND,2,"6,60",674,"68,00",1,1,1,1,"61,63",168,83,"26,42","18,01","8,42",,353,"4,92","4,20","1,1",103,33,"3,90","14,7",68,80,"1,74","6,60","26,5",0,"60,87",DM
2,MIA,5,298,H,0,ESRD,CKD-5 ND,2,"6,26",717,"65,00",1,1,0,1,"72,09",159,77,"24,78","17,71","7,07",142,65,"6,90","5,20","2,4",102,39,"4,20","13,2",65,83,"1,83","6,26",31,0,"32,50",DM
2,MIA,"6,3",300,H,0,ESRD,CKD-5 ND,2,"6,50",597,"51,00",0,1,0,1,"88,89",122,68,"30,45","16,06","14,39",226,445,"4,88","3,10","1,5",109,33,"2,60",15,51,88,"1,70","6,50",24,0,"44,63",DM
2,MIA,"4,7",303,H,0,ESRD,CKD-5 ND,2,"8,46",606,"51,00",1,1,1,1,"97,67",128,73,"21,29","16,41","4,88",,162,"4,84","3,30","0,5",112,36,"14,00","12,3",51,"60,8","1,69","8,46",42,0,"42,23",DM
2,MIA,"7,2",307,H,0,ESRD,CKD-5 ND,2,"5,18",1015,"32,00",1,1,0,1,"60,47",148,88,"25,50","18,85","6,65","61,5",835,"6,88","3,80","1,07",93,21,"8,40",14,32,79,"1,76","5,18",26,1,"20,80",DM
2,MIA,"6,7",308,H,0,ESRD,CKD-5 ND,2,"5,47",849,"55,00",1,1,0,1,"106,98",186,105,"21,70","16,90","4,80",,33,"4,48","4,30","0,67",118,29,"1,10","21,1",55,"75,9","1,87","5,47",46,0,"11,93",DM
2,MIA,"5,6",310,H,0,ESRD,CKD-5 ND,2,"5,07",873,"61,00",1,1,1,1,"65,12",142,71,"32,53","21,11","11,42",105,286,"4,26","3,30","1,1",95,38,"3,40","14,5",61,94,"1,70","5,07",28,0,"60,87",DM
2,MIA,"15,8",314,H,0,ESRD,CKD-5 ND,3,"4,89",696,"65,00",0,1,1,1,"118,52",139,89,"29,80","17,17","12,63",94,151,"4,15","4,00","1,7",112,33,"7,60",17,65,"74,4","1,58","4,89",32,0,"37,73",DM
2,MIA,"3,3",315,H,0,ESRD,CKD-5 ND,3,"6,53",660,"33,00",0,1,0,0,"140,74",156,101,"22,66","15,58","7,08",150,119,"4,60","3,80","0,5",95,28,"0,20","12,5",33,71,"1,77","6,53",38,0,"37,73",DM
2,MIA,"14,8",329,H,0,ESRD,CKD-5 ND,3,"5,57",780,"67,00",1,1,1,1,"65,12",129,72,"31,25","19,23","12,02",129,272,"5,82","2,40","0,7",83,32,"23,00","25,2",67,114,"1,91","5,57",28,1,"43,73",DM
2,MIA,"34,3",333,H,0,ESRD,CKD-5 ND,3,"5,92",652,"49,00",0,1,0,0,"51,85",174,80,"31,02","18,41","12,61",,431,"4,58","4,20","1,7",100,29,"14,00","34,9",49,"81,4","1,62","5,92",14,1,"38,00",DM
2,MIA,"19,2",337,H,1,ESRD,CKD-5 ND,3,"11,42",462,"55,00",1,1,1,1,"65,12",111,72,"28,73","19,88","8,85",,210,"3,17","3,90","2,8",98,29,"21,00","26,7",55,89,"1,76","11,42",28,1,"23,27",DM
2,MIA,"16,8",338,H,0,ESRD,CKD-5 ND,3,"6,83",531,"64,00",0,1,1,0,"59,26",128,59,"30,30","18,58","11,71",,258,"4,83","4,80","1,8",96,30,"29,00","21,9",64,80,"1,63","6,83",16,1,"10,77",DM
2,MIA,9,340,H,0,ESRD,CKD-5 ND,3,"5,40",943,"39,00",1,1,0,1,"81,40",165,85,"23,67","19,16","4,51",309,395,"5,81","4,50","0,9",108,28,"1,10","14,2",39,66,"1,67","5,40",35,0,"16,77",DM
2,MIA,"8,6",341,H,0,ESRD,CKD-5 ND,3,"8,63",566,"60,00",1,1,1,1,"67,44",153,73,"26,78","18,22","8,56",,95,"3,84","4,70","1,5",107,35,"4,10","29,2",60,"83,9","1,77","8,63",29,0,"60,87",DM
2,MIA,"10,5",355,H,0,ESRD,CKD-5 ND,3,"5,95",752,"64,00",1,1,1,1,"72,09",154,82,"34,19","20,64","13,55",319,182,"3,30","2,90","1,7",98,28,"16,00","20,2",64,117,"1,85","5,95",31,0,"60,87",DM
2,MIA,"8,1",357,H,0,ESRD,CKD-5 ND,3,"4,88",896,"62,00",1,1,1,1,"93,02",165,84,"29,85","19,63","10,22",,259,"5,64","4,00","1,5",98,38,"7,00","26,8",62,"105,5","1,88","4,88",40,1,"6,83",DM
2,MIA,"7,1",360,H,0,ESRD,CKD-5 ND,3,"7,17",781,"31,00",1,1,0,0,"93,02",151,89,"20,82","16,72","4,10",104,181,"5,29","3,80","0,97",91,28,"8,30",13,31,"66,7","1,79","7,17",40,0,"24,90",DM
2,MIA,"9,1",363,H,0,ESRD,CKD-5 ND,3,"4,76",864,"72,00",1,1,1,1,"103,49",120,62,"28,03","20,11","7,92",,794,"5,65","2,10","1,8",92,30,"25,50","18,8",72,"89,8","1,79","4,76","44,5",1,"7,00",DM
2,MIA,"5,2",364,H,0,ESRD,CKD-5 ND,3,"13,17",383,"67,00",1,1,1,1,"67,44",119,65,"23,53","16,14","7,39",,158,"3,64","4,20","5,7",104,34,"0,20","8,19",67,68,"1,70","13,17",29,0,"60,87",DM
2,MIA,"27,6",366,H,1,ESRD,CKD-5 ND,3,"3,86",898,"55,00",0,1,0,1,"62,96",120,80,"21,45","15,48","5,97","49,8",381,"4,01","5,20","1,4",106,25,"1,80","17,7",55,75,"1,87","3,86",17,1,"18,23",DM
2,MIA,"8,3",370,H,0,ESRD,CKD-5 ND,3,"5,40",942,"39,00",1,1,0,1,"100,00",160,109,"22,57","18,96","3,61",157,271,"3,33","4,00","2,3",94,27,"4,90","18,1",39,"69,9","1,76","5,40",43,0,"13,80",DM
2,MIA,"15,6",373,H,1,ESRD,CKD-5 ND,3,"6,72",759,"45,00",1,1,1,0,"83,72",,,"20,48","17,43","3,05",,2010,"7,01","4,40","1,6",112,26,"8,40","19,6",45,66,"1,80","6,72",36,0,"43,40",DM
2,MIA,"11,4",375,H,1,ESRD,CKD-5 ND,3,"4,47",909,"72,00",1,1,1,,"60,47",163,79,"20,68","15,79","4,89",,72,"3,84","5,20","1,6",110,35,"5,40",27,72,67,"1,80","4,47",26,1,"22,73",DM
1,MIA,2,381,H,1,CKD4,CKD3-4,3,"16,15",343,"57,00",1,1,1,,,170,100,"17,02",,,,72,"3,14","3,80","1,8",99,44,"0,41","7,61",57,57,"1,83","16,15",,1,"44,40",DM
2,MIA,"15,6",377,H,0,ESRD,CKD-5 ND,3,"12,67",412,"60,00",1,1,1,,"60,47",141,83,"23,26","17,02","6,23",,71,"4,36","4,50","0,8",120,33,"9,10","13,8",60,"69,6","1,73","12,67",26,1,"7,40",DM
2,MIA,"10,5",376,H,0,ESRD,CKD-5 ND,3,"6,33",694,"69,00",1,1,1,,"60,47",175,79,"28,41","18,26","10,15",,810,"2,48","2,20","1,8",95,26,"8,80","24,2",69,86,"1,74","6,33",26,1,"5,33",DM
2,MIA,3,384,H,0,ESRD,CKD-5 ND,3,"6,90",545,"58,00",0,1,1,,"88,89",127,94,"22,15","13,92","8,23",,269,"5,50","3,80","1,3",123,38,"1,00","9,09",58,64,"1,70","6,90",24,0,"8,17",DM
2,MIA,,2,S,0,ESRD,CKD-5 ND,3,"8,35",599,"55,00",1,1,1,1,"58,14",171,76,"23,24","15,85","7,39",,168,"5,50","3,00","2,3",122,39,"34,00",,55,72,"1,76","8,35",25,0,"50,70",DM
2,MIA,"6,1",385,H,0,ESRD,CKD-5 ND,3,"6,17",734,"63,00",1,1,1,1,"53,49",192,91,"29,04","20,49","8,55",110,229,"4,29","2,90","2,6",112,30,"3,60","19,6",63,"94,1","1,80","6,17",23,0,"58,00",DM
2,MIA,"31,7",387,H,0,ESRD,CKD-5 ND,3,"5,38",632,"68,00",0,1,1,1,"85,19",165,83,"23,42","15,89","7,53",,360,"3,65","4,00","0,71",118,27,"25,10",,68,"53,4","1,51","5,38",23,0,"60,87",DM
1,MIA,,8,S,1,CKD4,CKD3-4,3,"16,74",329,"59,00",1,1,1,1,"69,77",130,65,"25,25","16,83","8,42",,984,"5,24","3,10","0,94",100,33,"1,40",,59,80,"1,78","16,74",30,1,"57,00",DM
2,MIA,,6,S,1,ESRD,CKD-5 ND,3,"5,42",662,"59,00",0,1,1,0,"70,37",150,70,"28,44","17,60","10,84",,575,"2,99","7,10",2,112,22,"1,40",,59,71,"1,58","5,42",19,0,"59,77",DM
2,MIA,"24,1",400,H,0,ESRD,CKD-5 ND,3,"4,57",1051,"44,00",1,1,1,,"86,05",139,68,"30,23","19,80","10,42",,448,"4,84","3,00","1,1",106,16,"36,90","19,7",44,"84,3","1,67","4,57",37,0,"12,50",DM
2,MIA,"4,6",401,H,0,ESRD,CKD-5 ND,3,"8,29",562,"67,00",1,1,0,,"86,05",134,103,"35,12",,,,244,"4,40","4,30",2,104,31,"19,00",,67,"93,3","1,63","8,29",37,0,"16,53",DM
2,MIA,"3,7",407,H,0,ESRD,CKD-5 ND,3,"7,92",492,"56,00",0,1,0,,"66,67",166,91,"28,93","17,32","11,61",206,272,"4,10","4,00","2,1",101,28,"0,43","17,1",56,75,"1,61","7,92",18,1,"46,93",DM
2,MIA,"2,6",410,H,0,ESRD,CKD-5 ND,3,"8,01",668,"42,00",1,1,0,,"83,72",145,92,"21,05","16,99","4,06",332,233,"4,10","5,40","1,5",136,26,"0,96","18,2",42,63,"1,73","8,01",36,0,"16,73",DM
2,MIA,"12,8",417,H,0,ESRD,CKD-5 ND,3,"5,35",875,"53,00",1,1,1,,"69,77",180,90,"23,14","18,79","4,35",70,200,"4,66","5,20","1,4",114,22,"32,30","16,4",53,63,"1,65","5,35",30,1,"58,60",DM
2,MIA,"7,2",430,H,1,ESRD,CKD-5 ND,3,"7,91",605,"61,00",1,1,0,,"32,56",199,96,"21,08","17,12","3,96","99,2",426,"3,18","4,20","1,2",90,24,"6,40","21,4",61,"66,8","1,78","7,91",14,1,"12,30",DM
2,MIA,4,437,H,0,ESRD,CKD-5 ND,3,"5,12",892,"56,00",1,1,1,1,"86,05",179,93,"25,35","18,91","6,44",183,207,"4,26","3,60","3,6",109,35,"3,10","15,5",56,75,"1,72","5,12",37,0,"26,43",DM
2,MIA,"3,94",443,H,0,ESRD,CKD-5 ND,0,"8,83",565,"57,00",1,1,1,,"83,72",135,84,"40,56","23,14","17,42",482,535,"4,11","3,20","1,8",114,36,"13,40","16,8",57,"121,4","1,73","8,83",36,0,"53,20",DM
2,MIA,"21,6",448,H,1,ESRD,CKD-5 ND,0,"6,63",629,"39,00",0,1,0,0,"66,67",115,72,"28,62","16,82","11,80",212,142,"3,94","5,30","2,8",90,25,"28,50","23,6",39,"69,2","1,56","6,63",18,0,"25,80",DM
2,MIA,"0,56",454,H,1,ESRD,CKD-5 ND,0,"9,70",574,"41,00",1,1,0,0,"72,09",127,83,"23,46","17,07","6,39",180,185,"3,37","4,00","1,5",105,37,"0,34","16,1",41,67,"1,69","9,70",31,0,"4,87",DM
2,MIA,"6,44",458,H,1,ESRD,CKD-5 ND,0,"4,93",981,"45,00",1,1,1,1,"73,26",163,88,"25,34","18,59","6,75",128,354,"5,23","4,50","1,3",112,28,"11,70","17,3",45,"77,6","1,75","4,93","31,5",0,"17,20",DM
2,MIA,"14,6",460,H,0,ESRD,CKD-5 ND,0,"10,14",454,"75,00",1,1,1,1,"48,84",150,72,"31,77","23,44","8,33",161,161,"3,93","2,20","1,1",102,34,"1,50","17,1",75,94,"1,72","10,14",21,0,"42,27",DM
2,MIA,"6,51",465,H,0,ESRD,CKD-5 ND,0,"5,23",867,"58,00",1,1,1,1,"106,98",150,80,"31,61","20,15","11,46",,248,"4,42","2,40","1,1",105,31,"16,70",,58,"94,6","1,73","5,23",46,0,"40,10",DM
2,MIA,"2,32",470,H,1,ESRD,CKD-5 ND,0,"9,49",414,"60,00",0,1,1,1,"72,22",140,68,"22,15","13,65","8,50",,203,"2,54","3,60","0,84",112,38,"0,96","15,1",60,"55,3","1,58","9,49","19,5",0,"25,47",DM
2,MIA,"10,8",472,H,0,ESRD,CKD-5 ND,0,"8,06",463,"64,00",0,1,0,0,"59,26",184,76,"33,34","19,76","13,58",,244,"3,72","5,30","2,9",112,40,"13,80","20,9",64,"87,5","1,62","8,06",16,0,"35,73",DM
2,MIA,15,475,H,1,ESRD,CKD-5 ND,0,"6,70",533,"66,00",0,1,0,0,"62,96",165,80,"28,62",,,,323,"2,16","3,20","4,9",104,33,"8,40","16,2",66,67,"1,53","6,70",17,0,"34,53",DM
2,MIA,"16,4",478,H,0,ESRD,CKD-5 ND,0,"6,06",703,"72,89",1,1,0,1,"46,51",159,78,"29,20","19,84","9,36",,217,"4,30","5,60","2,7",89,23,"7,50",15,72,"86,9","1,73","6,06",20,1,"3,00",DM
2,MIA,,15,S,1,ESRD,CKD-5 ND,0,"7,12",619,"72,00",1,1,1,0,"51,16",165,90,"34,68",,,,304,"4,97","4,80","1,7",116,26,"24,60",,72,"89,9","1,61","7,12",22,1,"14,10",DM
2,MIA,"2,42",482,H,1,ESRD,CKD-5 ND,0,"8,65",612,"46,25",1,1,0,1,,193,96,"22,84",,,,179,"3,98","3,80","1,2",104,34,"0,37",13,46,79,"1,86","8,65",,0,"15,83",DM
1,MIA,,18,S,1,CKD4,CKD3-4,0,"24,63",249,"52,00",1,1,1,1,"34,88",160,80,"21,76","16,16","5,60",,397,"2,94","4,40",2,95,36,"7,00",,52,"55,7","1,60","24,63",15,0,"25,60",DM
2,MIA,"12,7",490,H,1,ESRD,CKD-5 ND,0,"8,07",557,"72,30",1,1,1,1,"60,47",113,60,"24,34",,,,66,"3,60","2,40","1,6",91,37,"19,40","16,2",72,72,"1,72","8,07",26,1,"1,30",DM
2,MIA,,20,S,1,ESRD,CKD-5 ND,0,"12,48",427,"56,00",1,1,1,1,,150,60,"28,44","20,29","8,15",,136,"2,29","3,80",1,101,34,"9,00",,56,"101,6","1,89","12,48",,1,"17,73",DM
2,MIA,"9,13",499,H,0,ESRD,CKD-5 ND,0,"7,59",602,"67,59",1,1,1,0,"46,51",136,79,"29,53",,,,520,"4,44","3,50",3,121,37,"0,76","10,8",67,"89,4","1,74","7,59",20,0,"18,17",DM
2,MIA,"4,83",509,H,0,ESRD,CKD-5 ND,0,"6,88",642,"70,58",1,1,1,,"46,51",146,75,"25,95",,,,230,"3,59","2,70","1,4",104,33,"0,86",18,70,85,"1,81","6,88",20,0,"9,10",DM
1,MIA,,514,H,1,CKD4,CKD3-4,0,"23,52",242,"63,47",1,1,1,1,"30,23",143,77,"23,25",,,,380,"1,76","4,90","1,3",113,26,"39,20",,63,"63,3","1,65","23,52",13,0,"1,60",DM
2,MIA,,515,H,0,ESRD,CKD-5 ND,0,"4,88",1017,"40,18",1,1,0,0,"75,58",164,92,"36,36",,,,630,"3,89","3,80","1,7",109,26,"1,20",,40,99,"1,65","4,88","32,5",0,"1,43",DM
3,MIMICK 1,"64,7",1,H,0,HD,CKD-5D,2,"0,00",1006,"40,00",0,0,0,0,"92,59",70,40,"23,99","14,21","9,78",328,16,"2,59","3,60",6,119,42,"26,00","15,6",40,76,"1,78","3,73",25,0,"60,07",HT/RVD
3,MIMICK 1,"8,3",3,H,1,HD,CKD-5D,2,"0,00",714,"59,00",1,0,1,0,"24,42",145,90,"19,49","17,27","2,23",237,433,"4,56","4,40","1,7",103,30,"21,00","9,4",59,57,"1,71","6,56","10,5",0,"60,07",GN
3,MIMICK 1,"6,6",5,H,1,HD,CKD-5D,2,"0,00",692,"63,00",1,0,1,1,"50,00",130,75,"19,29","14,52","4,77",259,17,"3,97","5,00","2,6",110,40,"18,00","15,9",63,"62,5","1,80","6,63","21,5",1,"54,37",GN
3,MIMICK 1,"3,8",4,H,1,HD,CKD-5D,2,"0,00",568,"81,00",0,0,1,1,"51,85",130,70,"24,03","14,96","9,07",146,118,"3,54","4,20","0,9",122,33,"8,40","8,3",81,60,"1,58","5,59",14,1,"14,17",Oth
3,MIMICK 1,"3,6",9,H,0,HD,CKD-5D,2,"0,00",703,"87,00",0,0,1,,"11,11",160,80,"21,62","13,30","8,32",182,174,"6,25","3,30","0,8",112,38,"9,30","11,4",87,55,"1,60","4,14",3,1,"7,20",HT/RVD
3,MIMICK 1,"12,3",10,H,0,HD,CKD-5D,2,"0,00",862,"79,00",0,0,1,1,"77,78",120,60,"24,14","14,30","9,84",208,719,"6,50","5,00","1,4",121,38,"11,00","12,9",79,58,"1,55","3,42",21,1,"15,03",Oth
3,MIMICK 1,"11,6",11,H,1,HD,CKD-5D,2,"0,00",780,"70,00",0,0,1,,"55,56",130,70,"29,58","15,05","14,53",137,23,"6,42","4,30","2,3",128,38,"27,00","12,6",70,"83,5","1,68","4,11",15,0,"60,07",Oth
3,MIMICK 1,"8,6",14,H,1,HD,CKD-5D,2,"0,00",247,"78,00",1,0,1,1,"30,23",125,85,"14,17","13,12","1,05","41,8",98,"2,62","4,50","2,6",129,42,"2,50","19,7",78,40,"1,68","20,72",13,1,"4,20",Oth
3,MIMICK 1,3,16,H,0,HD,CKD-5D,2,"0,00",655,"72,00",0,0,1,1,"44,44",85,60,"25,95","14,66","11,29",333,44,"4,00","6,20","1,9",125,34,"7,30","15,1",72,75,"1,70","5,01",12,0,"60,07",Oth
3,MIMICK 1,"9,3",18,H,0,HD,CKD-5D,2,"0,00",576,"76,00",0,0,1,0,"59,26",105,70,"21,91","13,68","8,23",273,76,"2,93","4,90","1,7",105,33,"6,00",8,76,"57,5","1,62","5,69",16,1,"3,63",GN
3,MIMICK 1,"4,9",20,H,0,HD,CKD-5D,2,"0,00",716,"74,00",0,0,1,0,"62,96",140,60,"24,41","14,78","9,63",170,106,"6,23","4,50","0,7",121,34,"1,70","9,7",74,"62,5","1,60","4,44",17,1,"15,73",HT/RVD
3,MIMICK 1,"16,6",21,H,1,HD,CKD-5D,2,"0,00",433,"58,00",1,0,0,1,"11,63",120,100,"22,77","14,87","7,91",137,252,"4,27","5,30","1,6",136,33,"33,00","9,4",58,62,"1,65","12,10",5,1,"40,50",Oth
3,MIMICK 1,"12,9",23,H,1,HD,CKD-5D,2,"0,00",493,"75,00",0,0,1,1,"29,63",120,60,"21,56","13,66","7,90","63,7",133,"5,24","4,40","2,5",123,34,"3,00","10,5",75,58,"1,64","6,92",8,1,"10,80",HT/RVD
3,MIMICK 1,"25,4",22,H,0,HD,CKD-5D,2,"0,00",924,"66,00",1,0,1,0,"11,63",110,80,"27,10","17,79","9,31",305,,"6,14","3,90","2,8",148,30,"151,00","7,9",66,83,"1,75","4,57",5,0,"60,07",Oth
3,MIMICK 1,"14,2",25,H,1,HD,CKD-5D,2,"0,00",464,"77,00",0,0,1,0,"62,96",140,90,"24,09","15,81","8,29","77,2",369,"2,98","5,80","1,7",97,29,"22,00","11,4",77,68,"1,68","7,34",17,0,"60,07",Oth
3,MIMICK 1,15,30,H,1,HD,CKD-5D,2,"0,00",931,"59,00",1,1,1,1,"62,79",130,60,"21,63","15,34","6,29","82,9",181,"5,46","3,80","1,6",116,30,"98,00","11,3",59,67,"1,76","4,76",27,1,"34,43",HT/RVD
3,MIMICK 1,"8,2",31,H,0,HD,CKD-5D,2,"0,00",660,"72,00",0,1,1,1,"55,56",95,40,"29,07","16,24","12,83",198,311,"4,41","5,70","5,5",106,33,"17,00","10,2",72,86,"1,72","4,96",15,1,"13,17",HT/RVD
3,MIMICK 1,"9,3",102,H,1,HD,CKD-5D,2,"0,00",780,"71,00",0,0,0,0,"33,33",190,80,"17,08","12,14","4,94",158,131,"6,05","5,40","2,1",123,32,"4,90",11,71,"46,5","1,65","4,09",9,1,"34,57",Oth
3,MIMICK 1,"5,7",101,H,0,HD,CKD-5D,2,"0,00",1169,"51,00",1,1,1,1,"65,12",120,80,"27,14","19,59","7,55",242,59,"5,26","3,40","3,4",131,37,"3,90",8,51,86,"1,78","3,82",28,0,"60,07",Oth
3,MIMICK 1,"8,6",106,H,1,HD,CKD-5D,2,"0,00",410,"54,00",0,0,0,,,105,90,"15,03","12,11","2,92","79,1",9,"3,99","4,40","1,4",98,23,"5,50","11,5",54,"45,5","1,74","10,02",,1,"18,67",Oth
3,MIMICK 1,"1,8",105,H,0,HD,CKD-5D,2,"0,00",835,"23,00",0,0,0,1,"66,67",140,80,"18,94","14,97","3,97",471,512,"5,82","3,90","3,9",131,34,"0,80","6,3",23,"45,5","1,55","5,27",18,0,"60,07",Oth
3,MIMICK 1,"4,4",107,H,0,HD,CKD-5D,2,"0,00",1114,"36,00",0,0,0,1,"74,07",120,80,"19,59","13,83","5,76",131,66,"7,81","5,20","1,4",148,37,"2,20","15,1",36,"39,5","1,42","3,39",20,0,"60,07",Oth
3,MIMICK 1,"2,6",113,H,0,HD,CKD-5D,2,"0,00",754,"62,00",1,0,0,0,"76,74",150,75,"19,64","15,46","4,19",115,406,"5,61","4,20",1,111,42,"2,50","9,1",62,"66,5","1,84","6,02",33,0,"60,07",GN
3,MIMICK 1,"2,7",118,H,0,HD,CKD-5D,2,"0,00",1024,"46,00",1,0,0,0,"88,37",150,90,"21,22","16,73","4,49",151,48,"2,94","3,60","1,4",120,38,"6,60","13,3",46,68,"1,79","4,65",38,0,"60,07",GN
3,MIMICK 1,"8,5",110,H,0,HD,CKD-5D,2,"0,00",329,"72,00",0,0,0,1,"33,33",140,80,"22,35","14,05","8,30",219,70,"2,94","5,50","1,9",131,41,"17,00","6,9",72,"56,5","1,59","11,52",9,0,"60,07",Oth
3,MIMICK 1,13,116,H,1,HD,CKD-5D,2,"0,00",656,"58,00",1,0,1,1,"37,21",90,55,"17,92","15,54","2,38","78,9",,"5,29","3,70","0,8",111,31,"36,00",18,58,64,"1,89","7,32",16,0,"60,07",Oth
3,MIMICK 1,"3,7",111,H,1,HD,CKD-5D,2,"0,00",619,"73,00",0,0,0,1,"40,74",160,70,"18,93","14,06","4,87",129,206,"4,40","5,60","1,2",126,42,"0,40","7,7",73,56,"1,72","5,33",11,0,"60,07",Oth
3,MIMICK 1,"20,8",120,H,1,HD,CKD-5D,2,"0,00",736,"78,00",1,0,1,1,"65,12",,,"23,24","17,83","5,41",162,121,"3,22","2,80","1,8",144,33,"24,00","18,1",78,72,"1,76","5,54",28,1,"39,87",Oth
3,MIMICK 1,"11,8",117,H,0,HD,CKD-5D,2,"0,00",1074,"47,00",1,0,1,0,"69,77",135,85,"19,23","14,85","4,38",243,160,"2,84","4,50","2,2",157,33,"11,00","11,1",47,63,"1,81","4,36",30,1,"58,97",Oth
3,MIMICK 1,"3,9",121,H,0,HD,CKD-5D,2,"0,00",723,"51,00",1,0,1,0,"109,30",180,85,"24,39","17,40","6,99",233,118,"3,89","4,10","2,1",133,35,"0,80","12,6",51,73,"1,73","6,84",47,0,"60,07",GN
3,MIMICK 1,"4,6",124,H,0,HD,CKD-5D,2,"0,00",840,"45,00",1,0,1,0,"127,91",140,80,"23,64","17,97","5,67",359,311,"3,78","4,00",1,124,40,"1,10",10,45,"80,4","1,84","5,95",55,0,"60,07",GN
3,MIMICK 1,"2,2",122,H,1,HD,CKD-5D,2,"0,00",697,"40,00",0,0,0,0,"62,96",137,79,"23,05","15,17","7,88",256,512,"4,43","4,30","0,9",126,42,"1,00",15,40,59,"1,60","5,82",17,0,"60,07",Oth
3,MIMICK 1,"7,8",123,H,0,HD,CKD-5D,2,"0,00",874,"46,00",1,0,0,1,"116,28",120,90,"29,03","21,37","7,66",382,170,"4,57","4,20","2,5",136,39,"2,50","13,2",46,107,"1,92","5,63",50,0,"60,07",Oth
3,MIMICK 1,"3,8",127,H,0,HD,CKD-5D,2,"0,00",1123,"51,00",1,0,0,1,"106,98",101,75,"22,59","17,59","5,00",228,22,"6,38","3,00","1,1",125,36,"1,90","9,9",51,74,"1,81","4,01",46,0,"60,07",GN
3,MIMICK 1,"30,2",130,H,0,HD,CKD-5D,2,"0,00",1035,"64,00",1,1,0,1,"83,72",145,70,"34,72","21,42","13,30",220,371,"4,73","2,30","1,6",108,34,"14,00","23,1",64,110,"1,78","4,04",36,0,"60,07",Oth
3,MIMICK 1,"30,2",239,H,0,HD,CKD-5D,2,"0,00",1016,"70,00",1,1,1,1,"69,77",120,60,"28,41","18,60","9,81",171,558,"7,16","4,60","0,89",123,35,"24,00","14,3",70,88,"1,76","3,97",30,1,"40,86",Oth
3,MIMICK 1,"19,3",211,H,0,HD,CKD-5D,2,"0,00",800,"66,00",1,0,1,1,"41,86",110,70,"20,34","16,46","3,87",137,108,"2,99","3,90","1,11",101,28,"45,00","20,7",66,63,"1,76","5,44",18,0,"60,07",GN
3,MIMICK 1,"5,4",228,H,1,HD,CKD-5D,2,"0,00",1041,"48,00",1,0,1,1,"48,84",95,65,"23,89","17,25","6,64",170,283,"6,78","3,00","1,41",129,29,"129,00","16,8",48,80,"1,83","4,49",21,0,"60,07",GN
3,MIMICK 1,"19,9",230,H,0,HD,CKD-5D,2,"0,00",767,"67,00",1,0,1,1,"72,09",130,70,"26,22","18,63","7,59",199,,"4,29","3,80","1,67",129,31,"21,00","16,5",67,74,"1,68","5,69",31,0,"60,07",GN
3,MIMICK 1,"18,4",205,H,1,HD,CKD-5D,2,"0,00",773,"69,00",1,0,1,1,"53,49",145,80,"20,69","16,74","3,94",204,289,"4,34","5,20","1,21",124,37,"14,00","12,4",69,57,"1,66","5,56",23,1,"41,77",HT/RVD
3,MIMICK 1,"32,8",225,H,1,HD,CKD-5D,2,"0,00",458,"78,00",0,0,1,1,"55,56",150,70,"33,79","19,59","14,20",224,187,"6,07","4,30","1,66",117,32,"6,80","13,8",78,"86,5","1,60","7,40",15,1,"21,73",HT/RVD
3,MIMICK 1,9,202,H,0,HD,CKD-5D,2,"0,00",1171,"76,00",1,0,1,0,"74,42",120,70,"25,69","17,02","8,67",179,93,"5,60","4,40","2,1",120,34,"2,00",12,76,76,"1,72","3,20",32,1,"19,07",HT/RVD
3,MIMICK 1,"11,4",232,H,1,HD,CKD-5D,2,"0,00",677,"71,00",0,0,1,0,,140,80,"18,31","13,22","5,09","77,9",690,"5,14","3,40","0,8",122,29,"3,50","14,3",71,44,"1,55","4,85",,1,"27,47",Oth
3,MIMICK 1,"3,4",218,H,1,HD,CKD-5D,2,"0,00",521,"83,00",0,0,1,1,"22,22",130,70,"18,03","12,08","5,95",202,80,"5,43","5,90","1,73",118,33,"4,10","12,3",83,"48,5","1,64","6,12",6,1,"36,07",Oth
3,MIMICK 1,"6,2",207,H,0,HD,CKD-5D,2,"0,00",926,"74,00",1,0,0,1,"51,16",110,70,"20,94","15,05","5,89",128,243,"3,64","5,50","1,35",141,33,"4,10","12,4",74,74,"1,88","4,31",22,1,"50,60",Oth
3,MIMICK 1,"10,1",215,H,1,HD,CKD-5D,2,"0,00",602,"64,00",0,0,1,1,"55,56",150,75,"27,59","18,07","9,52",124,118,"4,86","5,00","2,23",98,32,"15,00","14,5",64,68,"1,57","5,87",15,0,"60,07",Oth
3,MIMICK 1,"4,2",209,H,0,HD,CKD-5D,2,"0,00",827,"73,00",0,0,0,1,"59,26",130,70,"21,93","13,61","8,32","58,4",,"5,82","4,40","1,74",131,35,"1,50","12,8",73,52,"1,54","3,75",16,0,"59,57",Oth
3,MIMICK 1,"8,7",220,H,0,HD,CKD-5D,2,"0,00",691,"78,00",1,0,1,0,"62,79",100,50,"20,90","15,27","5,64",188,50,"3,62","6,80","1,12",116,36,"5,30","11,8",78,70,"1,83","5,97",27,1,"43,20",Oth
3,MIMICK 1,"7,1",227,H,0,HD,CKD-5D,2,"0,00",766,"67,00",1,0,1,1,"67,44",130,50,"23,99","15,84","8,14","90,2",412,"5,78","3,90","0,71",111,35,"4,40","12,7",67,76,"1,78","5,70",29,1,"11,20",Oth
3,MIMICK 1,"21,2",214,H,1,HD,CKD-5D,2,"0,00",579,"70,00",0,0,1,1,"74,07",165,80,"21,80","15,91","5,89",205,107,"5,67","5,30","1,13",110,34,"29,00","10,7",70,66,"1,74","5,90",20,1,"9,33",Oth
3,MIMICK 1,"9,9",216,H,1,HD,CKD-5D,2,"0,00",953,"36,00",1,0,0,0,"79,07",140,85,"27,18","20,11","7,07",436,941,"8,19","3,10","1,6",126,36,"21,00","13,6",36,74,"1,65","5,44",34,1,"38,13",Oth
3,MIMICK 1,"11,4",204,H,0,HD,CKD-5D,2,"0,00",938,"80,00",1,0,0,0,"60,47",155,80,"25,38","17,41","7,97","68,5",790,"6,82",,,111,33,"17,00","18,6",80,85,"1,83","4,07",26,1,"20,27",Oth
3,MIMICK 1,"16,4",233,H,1,HD,CKD-5D,2,"0,00",940,"78,00",1,0,1,1,"34,88",165,90,"22,57","15,75","6,82",193,137,"4,73","3,10","1,46",112,36,"6,10","20,7",78,"71,5","1,78","4,12",15,1,"5,33",HT/RVD
3,MIMICK 1,"9,5",235,H,1,HD,CKD-5D,2,"0,00",1293,"43,00",0,0,0,0,,110,80,"35,01",,,504,617,"5,67","4,70","2,98",107,34,"23,00","18,5",43,100,"1,69","2,70",,0,"60,07",Oth
3,MIMICK 1,"12,3",221,H,0,HD,CKD-5D,2,"0,00",934,"57,00",0,0,1,1,"37,04",100,55,"42,81","23,96","18,84",179,243,"4,56","3,20","0,87",110,34,"19,00","12,6",57,90,"1,45","3,62",10,0,"60,07",Oth
3,MIMICK 1,"9,7",224,H,1,HD,CKD-5D,2,"0,00",840,"73,00",0,0,1,1,"55,56",110,80,"26,62","16,37","10,24",303,801,"6,60","4,50","1,01",98,35,"29,00","8,4",73,69,"1,61","3,68",15,0,"60,07",Oth
3,MIMICK 1,"4,6",222,H,1,HD,CKD-5D,2,"0,00",824,"76,00",1,0,0,1,"58,14",110,60,"19,75","15,63","4,12",189,128,"3,08","3,50","0,65",119,36,"3,60","18,1",76,64,"1,80","4,90",25,1,"53,07",Oth
3,MIMICK 1,"6,1",238,H,1,HD,CKD-5D,2,"0,00",749,"64,00",0,0,0,1,"81,48",120,70,"23,05","14,31","8,74","70,8",299,"4,49","4,70","1,65",103,33,"2,70","12,6",64,62,"1,64","4,51",22,1,"59,33",Oth
3,MIMICK 1,"9,9",237,H,0,HD,CKD-5D,2,"0,00",1220,"58,00",1,1,0,1,"93,02",105,60,"36,61","22,10","14,51",563,52,"6,86","3,30","2,25",121,34,"2,90","10,7",58,116,"1,78","3,46",40,1,"57,53",Oth
3,MIMICK 1,"15,7",300,H,1,HD,CKD-5D,2,"0,00",635,"48,00",0,0,1,1,"77,78",,,"15,24","12,09","3,15",176,,"6,60","3,10","0,92",106,33,"5,70","15,7",48,41,"1,64","6,16",21,0,"60,07",GN
3,MIMICK 1,"7,1",304,H,0,HD,CKD-5D,2,"0,00",793,"58,00",0,0,1,0,,,,"24,00","13,81","10,19",673,,"8,28","3,60","0,87",97,34,"5,00","10,4",58,54,"1,50","4,39",,0,"60,07",HT/RVD
3,MIMICK 1,"16,1",301,H,0,HD,CKD-5D,2,"0,00",757,"84,00",1,0,1,1,"60,47",,,"22,40","16,16","6,23",229,,"3,89","4,80","1,77",160,43,"8,60","13,8",84,75,"1,83","5,13",26,1,"18,40",HT/RVD
3,MIMICK 1,"9,2",303,H,0,HD,CKD-5D,2,"0,00",985,"76,00",1,0,0,0,"69,77",,,"28,07","18,43","9,64",125,,"3,86","3,50","1,45",107,37,"88,50","17,9",76,84,"1,73","3,95",30,0,"60,07",HT/RVD
3,MIMICK 1,"15,8",305,H,0,HD,CKD-5D,2,"0,00",914,"74,00",1,0,0,1,"58,14",,,"27,08","19,39","7,69",306,,"3,38","3,80","2,06",120,37,"48,30","16,4",74,82,"1,74","4,38",25,1,"31,47",Oth
3,MIMICK 1,"9,4",313,H,0,HD,CKD-5D,2,"0,00",409,"80,00",1,0,1,1,,,,"21,06",,,126,,"4,99","5,60","0,6",137,31,"1,50","10,5",80,69,"1,81","11,11",,1,"1,80",HT/RVD
3,MIMICK 1,"6,7",307,H,1,HD,CKD-5D,2,"0,00",548,"75,00",0,0,0,1,"66,67",,,"24,39","15,23","9,16",137,,"4,50","5,20","1,64",98,26,"7,30","26,4",75,66,"1,65","6,09",18,1,"14,73",HT/RVD
3,MIMICK 1,"4,1",310,H,0,HD,CKD-5D,2,"0,00",508,"79,00",1,0,1,0,"41,86",,,"27,00","17,94","9,06",138,,"4,66","4,40","1,72",133,36,"0,66",10,79,"73,5","1,65","8,61",18,1,"20,43",Oth
3,MIMICK 1,8,309,H,0,HD,CKD-5D,2,"0,00",685,"57,00",0,0,1,1,"74,07",,,"30,20","17,60","12,61",143,,"3,11","3,90","3,3",116,41,"6,00","12,7",57,"73,5","1,56","5,27",20,0,"60,07",Oth
3,MIMICK 1,"3,1",308,H,1,HD,CKD-5D,2,"0,00",573,"53,00",0,1,0,1,"74,07",,,"31,84","21,09","10,75",254,,,,"4,3",104,42,"4,80","11,6",53,"81,5","1,60","6,73",20,0,"60,07",Oth
3,MIMICK 1,"5,5",255,H,0,HD,CKD-5D,2,"0,00",844,"66,00",1,0,1,0,"46,51",160,80,"25,31","18,26","7,04",93,63,"3,50","3,40","1,63",113,34,"9,00","10,8",66,82,"1,80","5,10",20,0,"60,07",GN
3,MIMICK 1,"8,2",257,H,0,HD,CKD-5D,2,"0,00",890,"81,00",1,0,0,0,"53,49",110,70,"23,98","15,26","8,72",418,202,"2,07","4,40","3,48",123,38,"15,00","17,5",81,"64,5","1,64","4,31",23,1,"46,27",GN
3,MIMICK 1,"36,6",261,H,1,HD,CKD-5D,2,"0,00",543,"69,00",1,0,1,0,"62,79",100,65,"17,92","16,10","1,83","71,8",132,"1,76","1,00","2,96",107,22,"26,00","57,7",69,62,"1,86","8,52",27,1,"10,23",GN
3,MIMICK 1,"83,6",248,H,0,HD,CKD-5D,2,"0,00",628,"78,00",1,0,1,0,"46,51",120,65,"23,78",,,185,392,"3,44","2,50","1,26",112,29,"32,00",12,78,"80,5","1,84","6,71",20,1,"8,33",HT/RVD
3,MIMICK 1,"3,7",254,H,1,HD,CKD-5D,2,"0,00",631,"86,00",1,0,1,1,"67,44",130,70,"18,41","15,38","3,02",176,139,"4,46","4,40","2,27",133,35,"1,20","19,4",86,63,"1,85","6,30",29,1,"53,30",HT/RVD
3,MIMICK 1,22,242,H,1,HD,CKD-5D,2,"0,00",733,"80,00",0,1,1,1,,120,60,"28,26","16,76","11,50",77,,"5,38","4,30","2,39",97,29,"47,00","15,2",80,76,"1,64","4,13",,1,"25,87",Oth
3,MIMICK 1,"79,4",259,H,1,HD,CKD-5D,2,"0,00",538,"60,00",0,0,0,1,"55,56",160,90,"17,75","12,74","5,01","30,4",28,"2,70","2,80","1,01",109,28,"46,00","16,3",60,"49,5","1,67","6,91",15,1,"8,50",Oth
3,MIMICK 1,"7,9",258,H,1,HD,CKD-5D,2,"0,00",1096,"58,00",1,0,1,1,"62,79",122,72,"22,76","17,05","5,70",100,768,"4,29","4,00","1,12",118,35,"13,00","12,4",58,65,"1,69","3,94",27,1,"56,70",Oth
3,MIMICK 1,"7,8",252,H,1,HD,CKD-5D,2,"0,00",615,"82,00",0,0,0,0,"62,96",150,60,"20,32","13,65","6,68",143,173,"4,33","4,70",2,98,29,"15,00","19,8",82,56,"1,66","5,04",17,1,"22,27",Oth
3,MIMICK 1,"34,6",262,H,1,HD,CKD-5D,2,"0,00",813,"61,00",1,0,0,1,"86,05",100,65,"18,83","15,84","2,98",179,284,"5,17","4,80","2,06",107,30,"94,00","15,1",61,57,"1,74","5,53",37,1,"27,73",Oth
3,MIMICK 1,"9,7",264,H,1,HD,CKD-5D,2,"0,00",715,"78,00",0,0,0,1,"51,85",90,55,"36,00","21,89","14,11","72,6",82,"2,92","4,60","1,76",126,32,"16,00","15,3",78,81,"1,50","4,32",14,1,"11,57",GN
3,MIMICK 1,"2,8",269,H,0,HD,CKD-5D,2,"0,00",957,"38,00",1,0,1,1,"74,42",120,90,"21,22","16,09","5,13",261,557,"3,26","5,60","1,63",109,41,"4,10","17,5",38,"63,5","1,73","5,34",32,0,"60,07",GN
3,MIMICK 1,"23,6",266,H,1,HD,CKD-5D,2,"0,00",842,"64,00",1,1,1,1,"69,77",135,80,"29,04","18,79","10,24",188,684,"6,38","2,80","1,44",123,34,"24,00","17,5",64,92,"1,78","5,19",30,1,"7,77",HT/RVD
3,MIMICK 1,"6,5",270,H,1,HD,CKD-5D,2,"0,00",719,"76,00",0,0,1,0,"48,15",145,90,"22,94","14,97","7,97",303,500,"4,30","4,60","0,81",93,36,"2,60","13,9",76,58,"1,59","4,35",13,1,"30,17",Oth
3,MIMICK 1,"15,4",274,H,1,HD,CKD-5D,2,"0,00",842,"53,00",0,0,1,1,"100,00",110,60,"29,91","16,09","13,83",335,299,"4,86","4,30","0,7",126,37,"29,00","10,1",53,"88,5","1,72","4,23",27,0,"60,07",Oth
3,MIMICK 1,"2,9",281,H,1,HD,CKD-5D,2,"0,00",842,"55,00",1,0,1,0,"88,37",140,80,"25,81","16,52","9,29",221,417,"6,27","5,30","3,54",112,36,"6,30","10,4",55,"85,5","1,82","5,53",38,0,"60,07",GN
3,MIMICK 1,"3,3",276,H,0,HD,CKD-5D,2,"0,00",1265,"38,00",1,0,0,1,"74,42",,,"22,14","17,07","5,08",152,78,"5,42","4,40","1,84",113,39,"0,90","11,4",38,"62,5","1,68","3,81",32,0,"60,07",HT/RVD
3,MIMICK 1,"6,3",280,H,0,HD,CKD-5D,2,"0,00",990,"51,00",1,0,1,1,"76,74",125,80,"18,00","13,88","4,12",132,204,"4,05","6,20","0,81",134,40,"7,20","9,9",51,58,"1,80","4,68",33,0,"60,07",Oth
3,MIMICK 1,"5,6",317,H,0,HD,CKD-5D,2,"0,00",585,"43,00",0,0,0,1,"44,44",,,"31,70","19,17","12,53",258,,"8,70","4,20","1,49",117,38,"2,00","12,2",43,"68,5","1,47","7,04",12,0,"60,07",Oth
3,MIMICK 1,"6,1",315,H,0,HD,CKD-5D,2,"0,00",516,"75,00",1,0,1,1,"48,84",,,"11,49","9,19","2,30",126,,"3,50","5,90","2,05",124,41,"1,50","15,2",75,34,"1,72","8,68",21,1,"51,87",Oth
3,MIMICK 1,15,314,H,1,HD,CKD-5D,2,"0,00",495,"76,00",1,1,1,1,"58,14",,,"26,23","17,12","9,11",146,,"3,16","3,10","1,52",116,36,"8,50","17,6",76,85,"1,80","9,07",25,1,"32,87",Oth
3,MIMICK 1,"4,8",318,H,1,HD,CKD-5D,2,"0,00",516,"58,00",0,0,1,1,"85,19",,,"22,74","14,25","8,49",136,,"6,60","3,90","1,19",128,38,"2,50",7,58,"66,5","1,71","7,38",23,0,"60,07",Oth
3,MIMICK 1,"22,8",402,H,1,HD,CKD-5D,2,"0,00",811,"59,00",1,0,1,1,"34,88",160,80,"20,08","14,85","5,23","79,5",227,"3,90","4,40","1,13",107,34,"6,80","15,1",59,"61,5","1,75","5,63",15,1,"35,77",GN
3,MIMICK 1,"5,4",405,H,0,HD,CKD-5D,2,"0,00",887,"86,00",1,0,1,0,"72,09",140,70,"26,61","20,32","6,30","60,9",195,"3,65","5,10","1,08",134,33,"0,60","11,3",86,"81,5","1,75","4,18",31,1,"21,00",GN
3,MIMICK 1,"12,2",401,H,0,HD,CKD-5D,2,"0,00",947,"50,00",1,0,1,0,"111,63",150,90,"29,76","20,28","9,48",295,,"6,24","3,60","1,94",120,33,"6,90","8,4",50,"97,5","1,81","4,97",48,0,"60,07",GN
3,MIMICK 1,"5,6",403,H,1,HD,CKD-5D,2,"0,00",1002,"59,00",1,0,0,1,"81,40",130,75,"29,28","19,70","9,58","99,1",270,"4,34","3,30","0,65",126,33,"0,60","39,6",59,97,"1,82","4,36",35,0,"60,07",Oth
3,MIMICK 1,"18,9",407,H,0,HD,CKD-5D,2,"0,00",1150,"40,00",1,0,0,1,"104,65",125,80,"23,32","17,66","5,66",220,675,"4,51","2,20","1,49",111,28,"41,00","15,4",40,"63,5","1,65","4,21",45,0,"60,07",GN
3,MIMICK 1,15,408,H,1,HD,CKD-5D,2,"0,00",605,"76,00",1,0,1,1,"41,86",100,45,"21,96","15,44","6,53","65,9",353,"5,48","4,30","0,98",105,25,"107,00","15,1",76,"66,5","1,74","7,11",18,1,"8,07",HT/RVD
3,MIMICK 1,"2,3",409,H,0,HD,CKD-5D,2,"0,00",710,"74,00",0,0,0,0,"55,56",120,70,"23,64","14,95","8,68",236,85,"5,21","6,20","1,22",121,35,"1,80","13,5",74,"62,8","1,63","4,48",15,0,"60,07",Oth
3,MIMICK 1,"9,2",412,H,1,HD,CKD-5D,2,"0,00",674,"80,00",0,0,0,1,"29,63",115,55,"22,07","15,10","6,97",137,10,"3,92","5,80","0,69",141,39,"2,60","19,9",80,"53,7","1,56","4,58",8,1,"55,73",GN
3,MIMICK 1,9,411,H,1,HD,CKD-5D,2,"0,00",623,"62,00",1,0,1,1,"51,16",160,90,"18,39","14,63","3,76",126,338,"4,66","4,10","1,11",114,38,"1,60","15,4",62,"61,6","1,83","7,58",22,1,"17,50",Oth
3,MIMICK 1,"2,9",415,H,1,HD,CKD-5D,2,"0,00",851,"38,00",0,0,0,0,"59,26",,,"26,30","17,10","9,20",235,,"3,42","3,60","2,42",156,34,"8,50","21,2",38,64,"1,56","4,64",16,0,"60,07",GN
3,MIMICK 1,"8,2",417,H,0,HD,CKD-5D,2,"0,00",908,"83,00",1,0,1,1,"60,47",,,"27,29","18,54","8,75",151,,"4,83","5,50","1,7",117,31,"17,00","17,1",83,"74,3","1,65","4,15",26,1,"27,67",HT/RVD
3,MIMICK 1,"12,5",413,H,1,HD,CKD-5D,2,"0,00",824,"79,00",0,0,1,1,"51,85",,,"25,34","16,03","9,31","97,6",,"3,64","4,20","1,45",115,38,"20,00","16,3",79,"66,5","1,62","3,61",14,1,"31,17",Oth
3,MIMICK 1,"9,1",416,H,0,HD,CKD-5D,2,"0,00",772,"85,00",1,0,1,1,"74,42",,,"24,38","16,62","7,77","45,1",,"5,26","3,70","0,97",119,35,"14,00","17,5",85,"71,3","1,71","4,97",32,1,"46,00",Oth
3,MIMICK 1,"5,4",418,H,0,HD,CKD-5D,2,"0,00",601,"64,00",1,0,0,1,"65,12",,,"19,28","13,16","6,12","73,2",,"2,17","5,70","2,78",97,34,"5,50","14,4",64,"52,5","1,65","7,80",28,0,"60,07",HT/RVD
3,MIMICK 1,"7,3",513,H,1,HD,CKD-5D,2,"0,00",812,"56,00",0,1,1,1,"55,56",,,"23,92","14,54","9,37","64,3",,"6,84","5,20","0,96",118,29,"1,80","12,5",56,"67,5","1,68","4,32",15,0,"60,07",GN
3,MIMICK 1,"4,2",511,H,1,HD,CKD-5D,2,"0,00",613,"41,00",1,0,0,1,"120,93",,,"28,09","20,07","8,02",289,,"5,64","3,90","2,27",114,41,"3,00","10,5",41,91,"1,80","8,95",52,0,"60,07",GN
3,MIMICK 1,"37,1",509,H,0,HD,CKD-5D,2,"0,00",679,"84,00",0,0,1,1,"40,74",,,"18,10","12,23","5,87",137,,"4,14","6,70","2,45",102,33,"48,00","19,9",84,"47,5","1,62","4,41",11,1,"5,23",HT/RVD
3,MIMICK 1,"10,7",516,H,1,HD,CKD-5D,2,"0,00",830,"81,00",0,0,1,1,"48,15",,,"24,22","16,51","7,72",290,,"6,89","3,50","0,69",123,38,"8,80","15,1",81,"72,5","1,73","3,53",13,1,"10,40",HT/RVD
3,MIMICK 1,"33,4",517,H,1,HD,CKD-5D,2,"0,00",722,"75,00",1,0,1,1,"48,84",,,"25,11","17,03","8,08",147,,"7,10","4,50","1,83",119,38,"13,00","9,2",75,"74,3","1,72","5,79",21,1,"17,17",HT/RVD
3,MIMICK 1,"6,7",501,H,0,HD,CKD-5D,2,"0,00",788,"70,00",0,1,1,1,"59,26",,,"22,67","15,16","7,51",130,,"5,08","4,50","1,38",98,39,"3,60","19,3",70,"59,5","1,62","4,06",16,0,"60,07",HT/RVD
3,MIMICK 1,"11,6",503,H,1,HD,CKD-5D,2,"0,00",853,"68,00",1,0,1,1,"65,12",,,"20,39","15,50","4,90",276,,"6,24","3,90","1,64",128,40,"4,70","9,8",68,"69,8","1,85","4,97",28,1,"6,53",HT/RVD
3,MIMICK 1,"11,6",507,H,0,HD,CKD-5D,2,"0,00",881,"70,00",1,1,1,1,"100,00",,,"26,23","17,82","8,41",112,,"5,78","4,90","2,79",147,38,"5,20","16,2",70,"78,5","1,73","4,71",43,1,"28,50",HT/RVD
3,MIMICK 1,"17,5",520,H,0,HD,CKD-5D,2,"0,00",722,"68,00",1,0,1,0,"27,91",,,"24,06","16,85","7,21",140,,"3,38","4,70","0,7",143,29,"3,70",14,68,72,"1,73","6,08",12,1,"25,63",Oth
3,MIMICK 1,"30,8",504,H,1,HD,CKD-5D,2,"0,00",788,"62,00",0,0,1,0,"33,33",,,"19,43","13,32","6,10",209,,"6,19","4,20","2,72",123,33,"6,50",48,62,"48,5","1,58","4,30",9,1,"11,37",Oth
3,MIMICK 1,"50,1",514,H,1,HD,CKD-5D,2,"0,00",826,"67,00",1,0,0,1,"41,86",,,"22,79","18,34","4,45","96,8",,"7,65","3,50","1,28",126,30,"32,00","23,6",67,"75,5","1,82","5,20",18,1,"25,53",Oth
3,MIMICK 1,"11,9",502,H,0,HD,CKD-5D,2,"0,00",656,"80,00",1,0,1,0,"41,86",,,"24,74",,,"72,1",,"4,18","4,80","0,96",129,31,"6,30","21,3",80,"71,5","1,70","6,27",18,1,"11,50",Oth
3,MIMICK 1,"6,2",518,H,1,HD,CKD-5D,2,"0,00",316,"70,00",0,0,1,0,"66,67",,,"21,18","14,37","6,81",144,,"4,23","4,50","0,89",118,35,"0,20",7,70,"48,3","1,51","12,27",18,0,"60,07",Oth
3,MIMICK 1,16,521,H,0,HD,CKD-5D,2,"0,00",757,"65,00",0,0,0,0,"66,67",,,"28,41","17,86","10,55",137,,"1,32","4,10","2,04",127,32,"46,00","17,6",65,89,"1,77","4,42",18,0,"60,07",Oth
3,MIMICK 1,"8,8",519,H,0,HD,CKD-5D,2,"0,00",1072,"72,00",1,0,0,1,"76,74",,,"25,62","17,49","8,13",263,,"3,90","3,00","1,25",112,37,"2,80","13,6",72,83,"1,80","3,66",33,0,"60,07",Oth
3,MIMICK 1,"6,9",529,H,0,HD,CKD-5D,2,"0,00",728,"69,00",1,0,1,1,"65,12",,,"25,96","19,12","6,84",256,,"4,54","6,50","1,76",120,32,"6,00","8,6",69,86,"1,82","5,98",28,0,"60,07",GN
3,MIMICK 1,"2,6",536,H,0,HD,CKD-5D,2,"0,00",737,"45,00",1,0,0,1,"109,30",,,"21,39","17,57","3,81",125,,"3,58","5,60","4,75",93,42,"1,20","13,1",45,67,"1,77","6,97",47,0,"60,07",GN
3,MIMICK 1,"21,8",532,H,1,HD,CKD-5D,2,"0,00",531,"84,00",1,0,1,0,"46,51",,,"22,06","15,86","6,20","62,5",,"4,38","4,30","0,81",119,30,"38,00","20,6",84,"75,5","1,85","7,88",20,1,"18,40",HT/RVD
3,MIMICK 1,"8,1",525,H,1,HD,CKD-5D,2,"0,00",751,"71,00",0,0,1,1,"74,07",,,"22,22","13,97","8,25",115,,"5,88","4,60","3,33",109,38,"9,40","16,8",71,"66,5","1,73","4,28",20,0,"60,07",HT/RVD
3,MIMICK 1,"9,1",533,H,0,HD,CKD-5D,2,"0,00",1371,"44,00",1,0,0,0,,,,"26,03","17,70","8,33",161,,"2,94","5,70","4,26",123,30,"15,00","11,3",44,92,"1,88","3,31",,0,"60,07",Oth
3,MIMICK 1,"7,4",523,H,0,HD,CKD-5D,2,"0,00",896,"79,00",1,0,1,,"65,12",,,"24,30","17,40","6,90",142,,"4,37","3,60","1,87",121,38,"25,00","13,9",79,"80,5","1,82","4,33",28,1,"26,27",Oth
3,MIMICK 1,"9,9",558,H,1,HD,CKD-5D,2,"0,00",568,"83,00",0,0,0,1,"66,67",,,"21,53","13,60","7,93","94,6",,"3,84","6,10","2,9",142,34,"2,90",12,83,"61,5","1,69","5,51",18,0,"60,07",Oth
3,MIMICK 1,5,534,H,1,HD,CKD-5D,2,"0,00",854,"81,00",0,0,0,1,"74,07",,,"16,75","11,78","4,97",228,,"7,19","6,40","0,72",120,33,"18,00","7,9",81,"44,5","1,63","3,41",20,1,"11,10",Oth
3,MIMICK 1,"12,9",537,H,0,HD,CKD-5D,2,"0,00",815,"61,00",0,0,1,1,"85,19",,,"51,31","27,12","24,19",462,,"8,01","4,10","0,79",104,38,"33,00",15,61,138,"1,64","4,16",23,1,"20,23",Oth
3,MIMICK 1,"6,3",522,H,0,HD,CKD-5D,2,"0,00",880,"77,00",1,0,1,1,"93,02",,,"25,73","17,74","7,99",292,,"6,07","4,80","2,48",126,33,"5,50","13,9",77,89,"1,86","4,49",40,0,"60,07",Oth
3,MIMICK 1,"5,4",508,H,0,HD,CKD-5D,2,"0,00",877,"29,00",1,0,0,0,"155,81",,,"25,24","19,57","5,67",428,,"5,26",,"1,6",142,38,"1,60","15,8",29,94,"1,93","6,32",67,0,"60,07",GN
3,MIMICK 1,"6,9",526,H,0,HD,CKD-5D,2,"0,00",819,"68,00",1,0,1,1,"74,42",,,"21,74","15,69","6,05",284,,"7,70","5,00","1,09",120,36,"1,30","9,9",68,72,"1,82","5,22",32,0,"60,07",HT/RVD
3,MIMICK 1,"4,4",528,H,1,HD,CKD-5D,2,"0,00",489,"44,00",0,0,0,1,"55,56",,,"26,43","16,83","9,60",138,,"2,36","5,40","2,83",130,36,"0,80","17,4",44,"63,5","1,55","8,68",15,0,"60,07",Oth
3,MIMICK 1,"6,1",527,H,0,HD,CKD-5D,2,"0,00",968,"40,00",1,0,0,1,"139,53",,,"33,10","23,73","9,38",256,,"3,27","5,60","3,15",118,40,"6,50","15,6",40,117,"1,88","5,19",60,0,"60,07",Oth
3,MIMICK 1,"11,7",541,H,0,HD,CKD-5D,2,"0,00",904,"74,00",1,0,0,1,"69,77",,,"21,71","16,31","5,41","84,6",,"2,89","3,40","1,07",130,34,"6,40","11,6",74,"66,5","1,75","4,44",30,0,"60,07",GN
3,MIMICK 1,"8,1",544,H,0,HD,CKD-5D,2,"0,00",423,"47,00",0,0,0,1,"111,11",,,"27,51","17,26","10,26",119,,,"5,60","2,06",116,37,"1,10","17,9",47,74,"1,64","10,13",30,0,"60,07",GN
3,MIMICK 1,102,550,H,1,HD,CKD-5D,2,"0,00",725,"74,00",0,0,1,0,"37,04",,,"28,44","15,99","12,45",144,,"5,53","1,90","1,91",83,25,"101,00","9,5",74,71,"1,58","4,37",10,0,"60,07",HT/RVD
3,MIMICK 1,6,551,H,0,HD,CKD-5D,2,"0,00",824,"83,00",1,0,1,1,"41,86",,,"25,26","17,36","7,90","84,6",,"2,97","3,30","1,16",122,36,"13,00","17,6",83,73,"1,70","4,66",18,0,"60,07",HT/RVD
3,MIMICK 1,"72,8",548,H,1,HD,CKD-5D,2,"0,00",469,"81,00",0,0,1,1,"55,56",,,"23,34","15,93","7,40",173,,"3,13","3,10","0,75",101,25,"67,00","19,3",81,62,"1,63","7,04",15,0,"60,07",HT/RVD
3,MIMICK 1,"20,2",555,H,0,HD,CKD-5D,2,"0,00",577,"73,00",1,0,1,1,"55,81",,,"18,21","14,25","3,96",210,,"4,38","2,60",,128,35,"16,00","14,5",73,"54,5","1,73","7,69",24,0,"60,07",HT/RVD
3,MIMICK 1,"3,5",553,H,1,HD,CKD-5D,2,"0,00",562,"47,00",0,0,1,1,"118,52",,,"25,87","16,35","9,52",162,,"3,35","2,50","1,4",111,34,"2,10","10,9",47,65,"1,59","7,19",32,0,"60,07",HT/RVD
3,MIMICK 1,6,542,H,0,HD,CKD-5D,2,"0,00",605,"82,00",1,0,0,0,"51,16",,,"23,36","17,42","5,93",117,,"3,39","4,10","1,61",118,37,"4,90","20,5",82,74,"1,78","6,82",22,0,"60,07",Oth
3,MIMICK 1,"9,3",545,H,0,HD,CKD-5D,2,"0,00",695,"75,00",0,0,1,0,"55,56",,,"20,44","15,18","5,25","96,4",,"4,34","5,60","1,4",117,36,"6,70","16,6",75,57,"1,67","4,57",15,0,"60,07",Oth
3,MIMICK 1,"17,9",547,H,1,HD,CKD-5D,2,"0,00",535,"81,00",0,0,1,0,"59,26",,,"23,16","14,29","8,87","46,8",,"2,72","3,80","2,84",111,32,"28,00","16,2",81,"53,5","1,52","6,01",16,0,"60,07",Oth
3,MIMICK 1,"4,2",539,H,0,HD,CKD-5D,2,"0,00",760,"63,00",0,0,0,1,"66,67",,,"20,83","13,93","6,90",145,,"4,98","6,20","1,59",106,35,"0,40","9,5",63,54,"1,61","4,46",18,0,"60,07",Oth
3,MIMICK 1,"3,5",552,H,1,HD,CKD-5D,2,"0,00",816,"72,00",0,0,1,1,"74,07",,,"20,37","13,73","6,63",108,,"4,41",,,126,36,"0,90","12,1",72,"56,8","1,67","3,84",20,0,"60,07",Oth
3,MIMICK 1,6,543,H,0,HD,CKD-5D,2,"0,00",701,"45,00",1,0,1,1,"88,37",,,"26,04","19,47","6,57",248,,"3,15","3,00","1,88",129,41,"2,50","21,7",45,"82,5","1,78","7,40",38,0,"60,07",Oth
3,MIMICK 1,"5,5",546,H,0,HD,CKD-5D,2,"0,00",794,"59,00",1,0,1,1,"93,02",,,"30,84","19,32","11,52",196,,"3,78","4,70","4,08",110,37,"1,70","18,2",59,86,"1,67","5,77",40,0,"60,07",Oth
3,MIMICK 1,"8,1",559,H,1,HD,CKD-5D,2,"0,00",610,"60,00",0,0,1,0,"81,48",,,"23,84","14,53","9,30",192,,"2,59","4,00","1,64",116,35,"27,00","10,1",60,73,"1,75","5,94",22,0,"60,07",Oth
3,MIMICK 1,"91,5",2,H,1,HD,CKD-5D,2,"0,00",582,"46,00",1,1,1,1,,120,65,"20,23","15,15","5,08",140,210,"3,41","3,90","1,5",91,36,"95,00","14,2",46,"71,5","1,88","9,21",,1,"18,03",DM
3,MIMICK 1,"55,3",7,H,1,HD,CKD-5D,2,"0,00",461,"53,00",1,1,1,1,"18,60",100,70,"18,17","13,01","5,16",132,66,"6,58","3,50","1,6",125,24,"76,00","14,2",53,55,"1,74","11,62",8,1,"3,70",DM
3,MIMICK 1,"5,7",8,H,1,HD,CKD-5D,2,"0,00",935,"39,00",1,1,1,1,"97,67",90,55,"29,53","19,92","9,61",182,253,"4,43","3,40","2,6",127,34,"14,00","14,2",39,"105,5","1,89","5,45",42,0,"60,07",DM
3,MIMICK 1,"19,3",12,H,1,HD,CKD-5D,2,"0,00",587,"37,00",1,1,0,1,"46,51",180,105,"17,01","13,89","3,12",25,13,"9,48","3,60","0,4",127,32,"10,00","26,3",37,"52,7","1,76","9,71",20,1,"26,27",DM
3,MIMICK 1,"10,5",17,H,0,HD,CKD-5D,2,"0,00",630,"52,00",0,1,1,0,"44,44",150,60,"21,91","13,52","8,39","95,5",171,"3,00","4,70","1,3",137,31,"95,00","51,9",52,"57,5","1,62","6,04",12,0,"60,07",DM
3,MIMICK 1,"11,3",26,H,1,HD,CKD-5D,2,"0,00",541,"47,00",1,1,0,1,"60,47",175,95,"21,99","17,08","4,91",128,12,"4,14","7,90","2,4",135,32,"12,00","15,1",47,57,"1,61","9,98",26,1,"57,07",DM
3,MIMICK 1,"35,5",27,H,1,HD,CKD-5D,2,"0,00",619,"66,00",1,1,1,1,"58,14",140,70,"24,28","14,87","9,41","95,7",463,"3,30","4,00","2,4",103,25,"39,00","20,2",66,84,"1,86","7,42",25,1,"5,87",DM
3,MIMICK 1,"7,1",29,H,0,HD,CKD-5D,2,"0,00",928,"73,00",1,1,1,1,"81,40",150,80,"32,91",,,320,71,"4,16","4,20","2,1",127,35,"7,10","10,8",73,109,"1,82","4,33",35,0,"60,07",DM
3,MIMICK 1,"9,2",125,H,0,HD,CKD-5D,2,"0,00",645,"46,00",1,1,1,1,"18,60",140,82,"26,92","17,10","9,82",106,79,"4,31","4,70","1,5",113,35,"4,80","22,1",46,"81,5","1,74","8,13",8,1,"11,83",DM
3,MIMICK 1,"5,1",312,H,1,HD,CKD-5D,2,"0,00",487,"71,00",1,1,0,1,,,,"26,20","17,00","9,19",113,,"4,60","5,40","4,1",131,36,"10,80","14,5",71,83,"1,78","9,58",,1,"23,50",DM
3,MIMICK 1,"4,7",311,H,1,HD,CKD-5D,2,"0,00",773,"65,00",0,1,1,1,"74,07",,,"33,82","19,37","14,45",143,,"2,23","4,40","1,11",143,34,"3,90","12,6",65,"85,5","1,59","4,31",20,0,"60,07",DM
3,MIMICK 1,7,256,H,0,HD,CKD-5D,2,"0,00",809,"72,00",1,1,0,0,"55,81",150,80,"19,16","14,99","4,16","83,2",,"5,14","3,70","1,8",113,40,"0,40","12,7",72,58,"1,74","5,15",24,1,"11,37",DM
3,MIMICK 1,"9,6",241,H,1,HD,CKD-5D,2,"0,00",644,"69,00",0,1,1,0,"59,26",110,60,"22,07","13,27","8,80",158,9,"4,98","4,00","0,99",131,32,"0,50","11,6",69,"56,5","1,60","5,22",16,1,"49,60",DM
3,MIMICK 1,"15,5",273,H,1,HD,CKD-5D,2,"0,00",726,"47,00",1,1,0,1,"27,91",120,60,"16,11","12,64","3,46",116,155,"5,00","4,10","0,38",121,34,"8,80","20,9",47,46,"1,69","7,00",12,1,"42,37",DM
3,MIMICK 1,"27,2",267,H,1,HD,CKD-5D,2,"0,00",669,"49,00",1,1,1,1,"37,21",110,60,"20,06","14,15","5,91",159,,"5,15","3,30","1,4",100,31,"10,00",10,49,65,"1,80","7,62",16,0,"60,07",DM
3,MIMICK 1,"10,3",272,H,0,HD,CKD-5D,2,"0,00",480,"80,00",0,1,1,0,"44,44",160,70,"29,10","17,98","11,12",100,109,"2,08","3,00","1,91",117,32,"1,70","22,6",80,"74,5","1,60","6,90",12,1,"52,67",DM
3,MIMICK 1,"8,9",271,H,1,HD,CKD-5D,2,"0,00",724,"77,00",0,1,1,0,"59,26",130,60,"39,55","21,80","17,75",213,800,"6,63","4,50","0,99",128,34,"1,50","11,8",77,117,"1,72","4,29",16,1,"21,07",DM
3,MIMICK 1,"2,7",277,H,0,HD,CKD-5D,2,"0,00",889,"58,00",0,1,0,1,"81,48",150,60,"22,23","13,89","8,35",121,356,"3,16","4,40","0,56",113,40,"3,40","12,9",58,"55,5","1,58","3,82",22,0,"60,07",DM
3,MIMICK 1,"5,6",505,H,0,HD,CKD-5D,2,"0,00",811,"35,00",1,1,1,1,"41,86",,,"21,26","15,65","5,61",117,,"3,74","2,80","1,06",118,32,"3,70","14,3",35,60,"1,68","6,66",18,1,"13,03",DM
3,MIMICK 1,9,506,H,1,HD,CKD-5D,2,"0,00",649,"84,00",0,1,1,0,"51,85",,,"29,51","17,46","12,05","82,5",,"3,93","3,60","2,04",126,35,"7,50","21,8",84,"76,5","1,61","4,66",14,1,"18,97",DM
3,MIMICK 1,"4,8",524,H,0,HD,CKD-5D,2,"0,00",359,"68,00",0,1,1,0,"100,00",,,"31,59","19,18","12,41",204,,"5,57","6,30","4,01",116,39,"5,00","11,7",68,86,"1,65","10,66",27,1,"25,60",DM
3,MIMICK 1,2,530,H,0,HD,CKD-5D,2,"0,00",862,"34,00",0,1,0,0,"111,11",,,"36,07","22,12","13,96",411,,"4,84","4,00","2,17",120,41,"0,30","10,8",34,"93,5","1,61","4,69",30,0,"60,07",DM
3,MIMICK 1,"8,7",554,H,1,HD,CKD-5D,2,"0,00",597,"61,00",1,1,1,1,"48,84",,,"21,15","15,32","5,83","83,9",,"3,80","4,50","1,31",133,30,"7,80","15,7",61,"55,5","1,62","8,03",21,0,"60,07",DM
3,MIMICK 1,6,556,H,0,HD,CKD-5D,2,"0,00",686,"73,00",0,1,1,1,"51,85",,,"25,81","16,12","9,69",174,,"5,45","4,00","0,66",118,33,"2,30","12,2",73,62,"1,55","4,70",14,0,"60,07",DM
3,MIMICK 1,"20,8",557,H,0,HD,CKD-5D,2,"0,00",784,"64,00",1,1,1,1,"62,79",,,"29,07","19,26","9,81",122,,"5,54","5,90","1,65",96,25,"21,00","16,7",64,87,"1,73","5,66",27,0,"60,07",DM
4,MIMICK 2,"6,11",2,H,0,PD,CKD-5D,3,"5,99",702,"75,01",0,0,0,0,"96,30",80,142,"28,80",,,134,297,"3,49","6,30","2,7",123,35,"10,10","20,8",75,"72,8","1,59","4,51",26,0,"60,87",Oth
4,MIMICK 2,"33,3",6,H,0,PD,CKD-5D,3,"4,53",667,"83,11",1,0,1,0,"48,84",57,90,"28,04","21,83","6,21","51,1",375,"3,57","3,60","1,4",89,35,"7,80","16,4",83,70,"1,58","6,02",21,1,"40,60",HT/RVD
4,MIMICK 2,"4,49",7,H,0,PD,CKD-5D,3,"7,43",571,"79,88",0,0,0,0,"96,30",80,130,"18,27","13,11","5,15",182,375,"4,23","5,80","1,7",129,28,"1,20","14,7",79,"45,6","1,58","5,60",26,0,"60,87",HT/RVD
4,MIMICK 2,"11,3",9,H,1,PD,CKD-5D,3,"4,31",790,"61,19",1,0,0,1,"55,81",68,112,"23,88","18,89","4,99",222,534,"4,06","3,90","1,4",118,33,"28,40","22,5",61,65,"1,65","5,72",24,1,"4,97",GN
4,MIMICK 2,"7,41",10,H,1,PD,CKD-5D,3,"7,12",602,"76,78",0,0,1,0,"88,89",74,112,"28,67","18,64","10,03",323,695,"4,13","5,30","1,6",122,32,"2,00","16,6",76,68,"1,54","5,36",24,1,"22,63",Oth
4,MIMICK 2,"11,1",11,H,1,PD,CKD-5D,3,"3,29",1019,"55,96",1,0,1,1,"67,44",88,133,"19,90","17,55","2,35",181,400,"7,38","4,90","1,4",133,32,"3,20","19,7",55,"65,2","1,81","4,36",29,1,"9,97",Oth
4,MIMICK 2,"25,9",15,H,1,PD,CKD-5D,3,"3,65",886,"65,05",1,1,0,1,"65,12",77,126,"24,44","19,39","5,05",156,553,"4,31","4,30","2,2",104,34,"4,00","18,2",65,74,"1,74","4,84",28,1,"32,30",HT/RVD
4,MIMICK 2,"9,55",16,H,1,PD,CKD-5D,3,"5,37",659,"60,96",1,0,1,1,"81,40",77,94,"22,34","17,54","4,81",246,84,"4,24","4,60","1,4",124,30,"32,60","16,6",60,70,"1,77","7,13","35,5",1,"9,30",Oth
4,MIMICK 2,"6,95",19,H,1,PD,CKD-5D,3,"10,30",440,"78,08",0,1,0,0,"85,19",87,147,"18,83","14,46","4,37",144,19,"3,95","6,10","0,91",114,31,"0,85","17,3",78,57,"1,74","7,77",23,0,"60,87",Oth
4,MIMICK 2,"7,98",21,H,0,PD,CKD-5D,3,"2,63",1080,"77,75",1,0,0,0,"74,42",71,137,"29,02","20,98","8,04",155,213,"4,00","5,80","2,8",125,29,"9,00","15,4",77,79,"1,65","3,49",32,0,"60,87",Oth
4,MIMICK 2,"3,29",22,H,0,PD,CKD-5D,3,"7,04",460,"84,46",1,0,1,0,"59,30",60,135,"29,06","20,93","8,13","65,9",424,"3,71","3,70","2,2",118,33,"0,82",17,84,89,"1,75","9,34","25,5",1,"44,97",Oth
4,MIMICK 2,"5,07",24,H,0,PD,CKD-5D,3,"7,06",477,"77,85",1,0,0,0,"95,35",88,133,"25,99","18,98","7,01",184,319,"3,65","4,00","1,8",150,38,"1,50","16,2",77,76,"1,71","9,36",41,0,"60,87",Oth
4,MIMICK 2,"9,55",25,H,0,PD,CKD-5D,3,"6,02",733,"66,78",0,0,1,1,"59,26",70,140,"18,90","14,42","4,49",121,640,"2,74","4,70","0,91",110,26,"14,00","11,5",66,49,"1,61","4,54",16,1,"34,63",Oth
4,MIMICK 2,"10,1",27,H,0,PD,CKD-5D,3,"8,62",562,"61,40",0,0,0,1,"48,15",75,140,"20,58","14,34","6,24",136,115,"3,40","7,40",3,129,30,"8,00","14,1",61,54,"1,62","6,50",13,0,"34,47",Oth
4,MIMICK 2,"5,7",26,H,0,PD,CKD-5D,3,"5,03",928,"51,60",0,0,0,0,"66,67",106,156,"24,75","14,88","9,87",261,616,"3,59","4,20","2,4",125,35,"2,50","20,1",51,61,"1,57","3,79",18,0,"12,07",Oth
4,MIMICK 2,"7,89",31,H,1,PD,CKD-5D,3,"4,04",752,"79,03",1,0,0,0,"62,79",65,110,"24,68","19,31","5,36",101,230,"3,57","6,60","2,2",117,28,"9,70","17,6",79,73,"1,72","5,35",27,1,"34,63",Oth
4,MIMICK 2,"5,35",34,H,1,PD,CKD-5D,3,"5,12",615,"79,69",1,0,0,0,"45,35",75,115,"23,84","17,71","6,13",159,49,"3,08","6,30","2,6",131,36,"4,20","27,6",79,73,"1,75","6,80","19,5",1,"22,43",HT/RVD
4,MIMICK 2,"5,78",35,H,0,PD,CKD-5D,3,"4,92",634,"80,24",1,0,0,0,"65,12",92,148,"27,10","21,10","6,00",131,688,"3,23","5,90","2,2",130,33,"6,90","13,7",80,83,"1,75","6,53",28,0,"60,87",GN
4,MIMICK 2,"8,59",36,H,0,PD,CKD-5D,3,"3,98",933,"43,83",1,0,0,0,"73,26",95,148,"28,69","20,53","8,16",178,429,"3,95","4,30","1,5",98,38,"3,70","19,7",43,80,"1,67","5,28","31,5",0,"3,67",HT/RVD
4,MIMICK 2,"10,7",40,H,0,PD,CKD-5D,3,"5,38",578,"83,41",1,1,0,1,"48,84",62,132,"28,06","18,83","9,22","83,5",252,"4,05","3,60","1,9",126,26,"19,90","16,1",83,83,"1,72","7,14",21,1,"20,70",HT/RVD
4,MIMICK 2,"0,52",46,H,1,PD,CKD-5D,3,"13,36",444,"39,53",0,0,0,0,"114,81",70,93,"18,26","13,87","4,39",226,216,"2,72","6,10","1,4",115,35,"0,39","16,3",39,"49,7","1,65","10,07",31,0,"13,57",Oth
4,MIMICK 2,"16,2",47,H,1,PD,CKD-5D,3,"9,10",569,"51,46",0,0,0,1,"75,93",104,145,"17,63","14,21","3,42",163,192,"2,87","4,60","1,2",89,22,"58,60","16,2",51,48,"1,65","6,86","20,5",0,"26,17",Oth
4,MIMICK 2,"5,46",48,H,1,PD,CKD-5D,3,"4,07",761,"75,87",1,0,0,0,"74,42",109,203,"20,60","17,05","3,56","74,4",329,"2,10","7,30","1,2",103,32,"13,30","24,4",75,"64,4","1,77","5,40",32,0,"60,87",Oth
4,MIMICK 2,"0,9",49,H,0,PD,CKD-5D,3,"9,25",630,"31,66",0,0,0,0,"111,11",84,111,"25,00","17,04","7,96",183,454,"2,20","3,70","0,85",107,30,"1,70","12,3",31,"67,4","1,64","6,97",30,0,"22,03",Oth
4,MIMICK 2,"7,13",50,H,0,PD,CKD-5D,3,"4,05",818,"64,20",1,0,1,1,"94,19",51,63,"28,14","19,64","8,50",158,270,"4,42","3,00","1,2",109,30,"4,60","14,3",64,93,"1,82","5,37","40,5",1,"36,27",Oth
4,MIMICK 2,"4,61",52,H,0,PD,CKD-5D,0,"5,95",545,"79,07",1,1,0,0,"44,19",90,160,"35,45","24,65","10,80",217,337,"3,87","4,40","0,61",107,36,"5,60","9,15",79,"99,7","1,68","7,90",19,0,"60,87",Oth
4,MIMICK 2,"2,68",53,H,1,PD,CKD-5D,0,"4,79",773,"49,97",1,1,0,1,"75,58",114,215,"21,33","17,00","4,33",232,164,"4,68","4,80","1,9",129,31,"0,99","14,8",49,"69,1","1,80","6,35","32,5",0,"5,53",Oth
4,MIMICK 2,"2,21",54,H,0,PD,CKD-5D,0,"3,32",1181,"29,33",1,0,0,0,"91,86",100,150,"26,02","21,05","4,97",239,108,"2,41","4,10","1,4",110,35,"1,50","15,7",29,83,"1,79","4,40","39,5",0,"4,50",Oth
4,MIMICK 2,"8,11",55,H,1,PD,CKD-5D,0,"11,90",391,"77,93",0,0,1,1,"81,48",70,90,"25,03","15,68","9,35",117,62,"3,16","7,60","4,4",123,32,"8,10","12,9",77,"64,4","1,60","8,97",22,0,"60,87",Oth
4,MIMICK 2,"1,77",56,H,0,PD,CKD-5D,0,"5,94",616,"58,21",1,0,0,0,"98,84",95,140,"29,44","21,25","8,20",167,325,"2,93","5,00","1,4",124,37,"0,91","11,3",58,"102,3","1,86","7,89","42,5",1,"45,03",Oth
4,MIMICK 2,"3,78",60,H,0,PD,CKD-5D,0,"6,14",735,"63,37",0,0,0,1,"85,19",100,139,"27,89","16,07","11,82",137,228,"4,64","4,50","1,6",113,34,"2,10","15,4",63,"86,8","1,76","4,63",23,0,"3,20",Oth
4,MIMICK 2,"4,91",63,H,1,PD,CKD-5D,0,"8,20",509,"85,51",0,0,0,1,"27,78",75,134,"20,73","15,05","5,69","65,8",264,"3,02","7,80","2,3",114,27,"5,70","13,1",85,"51,3","1,57","6,18","7,5",1,"28,47",Oth
4,MIMICK 2,"4,45",59,H,0,PD,CKD-5D,0,"11,74",394,"78,57",0,0,0,0,"81,48",73,147,"30,22","17,35","12,87",122,101,"3,98","5,80","1,2",121,28,"6,50","15,7",78,"79,4","1,62","8,85",22,0,"60,87",Oth
4,MIMICK 2,"6,34",61,H,1,PD,CKD-5D,0,"3,85",822,"70,49",1,0,0,1,"74,42",87,157,"26,31","20,93","5,38",290,333,"4,01","4,80","1,8",122,31,"5,10","15,7",70,"78,1","1,72","5,11",32,1,"9,70",Oth
4,MIMICK 2,"1,26",62,H,0,PD,CKD-5D,0,"4,37",960,"25,76",1,0,0,0,"109,30",66,125,"24,23","19,20","5,03",305,303,"5,59","5,80","3,3",126,39,"1,80",12,25,"88,4","1,91","5,79",47,0,"4,80",Oth
4,MIMICK 2,"8,78",64,H,0,PD,CKD-5D,0,"4,01",826,"63,75",1,1,0,1,"74,42",86,153,"29,62","20,67","8,95","95,9",447,"3,14","3,70","4,1",128,28,"30,20","19,8",63,"85,8","1,70","5,32",32,0,"60,87",Oth
4,MIMICK 2,"2,26",65,H,1,PD,CKD-5D,0,"5,76",760,"26,58",1,0,0,0,"58,14",75,113,"18,64","17,42","1,22",307,222,"3,26","6,50","2,7",125,35,"0,26","14,7",26,58,"1,76","7,64",25,0,"7,97",Oth
4,MIMICK 2,"9,13",67,H,1,PD,CKD-5D,0,"3,45",876,"75,01",1,0,0,1,"69,77",80,140,"23,36","18,21","5,15",191,243,"2,74","4,70","1,4",123,26,"2,30","18,6",75,"69,1","1,72","4,58",30,0,"60,87",Oth
4,MIMICK 2,"4,03",69,H,0,PD,CKD-5D,0,"5,93",738,"67,82",0,1,0,0,"70,37",90,180,"32,04","18,53","13,51",168,450,"4,10","3,80","1,2",101,30,"1,30","17,5",67,97,"1,74","4,47",19,1,"52,07",Oth
4,MIMICK 2,"6,28",68,H,1,PD,CKD-5D,0,"7,84",648,"50,44",0,0,0,0,"81,48",80,112,"21,73","14,54","7,19",199,72,"3,60","5,10","1,5",114,28,"0,75","16,9",50,"53,7","1,57","5,91",22,0,"60,87",Oth
4,MIMICK 2,"2,06",70,H,0,PD,CKD-5D,0,"7,12",651,"63,24",0,0,0,0,"61,11",83,135,"24,84","15,98","8,85",155,259,"4,73","3,90","3,1",114,35,"5,00","12,2",63,"67,7","1,65","5,37","16,5",0,"5,47",Oth
4,MIMICK 2,"3,84",72,H,0,PD,CKD-5D,0,"4,28",833,"53,10",1,0,0,0,"73,26",85,140,"24,91","18,35","6,56",302,348,"3,90","4,90","2,4",112,32,"0,61","15,5",53,"81,7","1,81","5,68","31,5",0,"60,87",Oth
4,MIMICK 2,"24,9",74,H,1,PD,CKD-5D,0,"5,52",654,"58,35",1,0,1,1,"65,12",78,135,"24,08","20,56","3,52",294,209,"2,96","4,40","1,8",109,31,"76,40","34,5",58,"59,8","1,58","7,33",28,0,"60,87",Oth
4,MIMICK 2,"22,2",78,H,0,PD,CKD-5D,0,"4,56",738,"64,88",1,0,1,1,"60,47",64,105,"23,10","17,76","5,35",146,49,"2,54","2,80","1,2",99,23,"21,80","24,9",64,"69,3","1,73","6,05",26,1,"43,50",GN
4,MIMICK 2,"2,24",80,H,0,PD,CKD-5D,0,"7,74",462,"70,14",1,0,0,0,"101,16",70,130,"24,92","17,04","7,88",209,450,"3,05","7,30","1,5",131,38,"0,75","13,8",70,"85,1","1,85","10,27","43,5",0,"60,03",Oth
4,MIMICK 2,"3,94",81,H,0,PD,CKD-5D,0,"5,31",679,"57,40",1,0,0,1,"67,44",79,118,"25,95","18,57","7,38",220,342,"4,60","6,10","3,3",104,29,"0,65","14,4",57,"70,9","1,65","7,05",29,0,"0,90",Oth
4,MIMICK 2,"6,88",82,H,1,PD,CKD-5D,0,"6,64",493,"80,71",1,1,1,0,"58,14",77,174,"23,70","20,27","3,43",170,150,"4,69","4,70","0,93",119,27,"2,80",15,80,"65,3","1,66","8,82",25,1,"35,47",Oth
4,MIMICK 2,"9,6",83,H,1,PD,CKD-5D,0,"8,17",527,"80,11",0,0,0,0,"62,96",70,110,"18,98","14,79","4,18",156,348,"2,91","7,10","1,8",120,23,"4,00","19,6",80,"49,8","1,62","6,16",17,1,"27,17",Oth
4,MIMICK 2,"31,9",17,H,1,PD,CKD-5D,3,"4,67",785,"51,00",1,1,0,1,"83,72",104,173,"35,14","24,11","11,03",154,94,"5,77","5,20","1,8",120,32,"4,70","22,7",51,98,"1,67","6,19",36,0,"60,87",DM
4,MIMICK 2,"3,48",41,H,0,PD,CKD-5D,3,"6,69",517,"71,53",1,1,0,0,"76,74",88,178,"23,38","16,37","7,01",103,226,"3,38","4,60","2,5",120,40,"6,00","17,7",71,"71,6","1,75","8,88",33,1,"41,00",DM
4,MIMICK 2,"4,91",57,H,1,PD,CKD-5D,0,"9,73",564,"43,55",0,1,0,1,"79,63",70,180,"21,73","15,76","5,96",257,29,"3,86","5,70","0,86",119,28,"5,60","20,5",43,"63,9","1,72","7,33","21,5",1,"14,20",DM
0,Prima control,"1,4",1,H,0,CKD2,CKD1-2,2,"72,29",76,"62,73",0,0,0,0,"100,00",136,76,"26,18","15,37","10,81","74,9",43,"1,86","6,50","2,6",136,39,"4,10","2,4",62,73,"1,67","72,29",30,0,"60,00",HS
0,Prima control,1,2,H,0,CKD2,CKD1-2,2,"88,73",87,"50,55",1,0,0,1,"100,00",131,82,"30,39","21,21","9,18",124,72,"2,10","4,90","1,7",150,40,"2,50","4,8",50,92,"1,74","88,73",52,0,"60,00",HS
0,Prima control,"2,2",3,H,1,CKD1,CKD1-2,2,"94,14",74,"69,98",1,0,1,1,"100,00",160,97,"20,44","15,21","5,22","80,3",30,"1,90","5,10","1,1",158,42,"0,90","3,9",69,57,"1,67","94,14",31,0,"60,00",HS
0,Prima control,"1,6",4,H,0,CKD1,CKD1-2,2,"92,52",72,"77,16",1,0,0,1,"100,00",160,106,"28,31","19,23","9,08",170,80,"2,52","6,00",1,148,39,"1,20",3,77,78,"1,66","92,52",23,0,"60,00",HS
0,Prima control,"2,8",6,H,0,CKD1,CKD1-2,2,"95,25",70,"77,88",1,0,1,0,"100,00",150,82,"24,34","18,67","5,67",129,42,"1,95","4,80","0,8",140,39,"0,50","5,5",77,72,"1,72","95,25",34,0,"60,00",HS
0,Prima control,"1,4",7,H,0,CKD2,CKD1-2,2,"88,95",62,"68,25",0,0,0,0,"100,00",187,85,"25,51","14,98","10,53","65,2",37,"2,26","4,20","1,8",142,35,"6,70","4,6",68,72,"1,68","88,95",26,0,"60,00",HS
0,Prima control,"10,7",8,H,0,CKD2,CKD1-2,2,"78,63",90,"61,92",1,0,0,0,"100,00",169,85,"25,16","19,39","5,76","61,9",27,"2,61","5,30","1,9",151,40,"1,80","10,6",61,71,"1,68","78,63",44,0,"60,00",HS
0,Prima control,"0,31",9,H,0,CKD1,CKD1-2,2,"95,62",88,"37,94",1,0,0,0,"100,00",123,76,"25,18","20,67","4,51",154,22,,"4,70","1,5",139,42,"1,20","3,4",37,78,"1,76","95,62",43,0,"60,00",HS
0,Prima control,"2,6",10,H,0,CKD2,CKD1-2,2,"74,84",95,"59,65",1,0,0,0,"100,00",124,71,"25,64","19,39","6,25",125,36,"1,97","4,70",1,148,40,"1,20","3,4",59,84,"1,81","74,84",46,0,"60,00",HS
0,Prima control,"0,36",11,H,0,CKD1,CKD1-2,2,"105,02",76,"49,81",1,0,0,0,"100,00",139,90,"26,58","18,75","7,83",196,42,"1,70","6,30","2,6",145,41,"0,90","3,8",49,89,"1,83","105,02",67,0,"60,00",HS
0,Prima control,"4,3",12,H,0,CKD2,CKD1-2,2,"75,80",94,"59,66",1,0,0,1,"100,00",136,97,"26,26","17,48","8,79",117,26,"2,71","4,90","1,6",154,43,"1,00","3,1",59,87,"1,82","75,80",54,0,"60,00",HS
0,Prima control,"1,2",13,H,0,CKD1,CKD1-2,2,"92,50",79,"61,22",1,0,0,0,"100,00",130,89,"20,29","16,32","3,96",109,45,"2,08","4,10","0,9",156,38,"0,20","3,5",61,65,"1,79","92,50",46,0,"60,00",HS
0,Prima control,"1,3",14,H,0,CKD1,CKD1-2,2,"113,89",53,"60,06",0,0,0,1,"100,00",123,76,"24,80","14,75","10,05",134,34,"2,90","5,40","0,7",132,38,"1,50","7,1",60,70,"1,68","113,89",30,0,"60,00",HS
0,Prima control,"1,2",15,H,0,CKD2,CKD1-2,2,"76,57",88,"69,57",1,0,0,1,"100,00",123,75,"24,15","18,48","5,67",132,34,"1,96","5,00","0,7",132,37,"0,30","2,4",69,80,"1,82","76,57",29,1,"47,70",HS
0,Prima control,"1,2",16,H,0,CKD2,CKD1-2,2,"78,51",68,"70,12",0,0,0,0,"100,00",124,77,"30,49","17,26","13,23","88,2",29,"2,43","5,40","0,7",136,40,"1,90","5,7",70,83,"1,65","78,51",28,0,"60,00",HS
0,Prima control,"0,64",17,H,0,CKD2,CKD1-2,2,"88,01",72,"44,02",0,0,0,1,"100,00",124,82,"23,14","14,91","8,23",164,37,"2,51","5,10",1,131,41,"0,40","2,5",44,63,"1,65","88,01",26,0,"60,00",HS
0,Prima control,"1,1",18,H,0,CKD2,CKD1-2,2,"83,68",68,"61,04",0,0,0,0,"100,00",143,100,"19,84","13,40","6,43",159,,"2,48","4,70","0,8",128,38,"1,40","3,4",61,58,"1,71","83,68",29,0,"60,00",HS
0,Prima control,1,19,H,0,CKD2,CKD1-2,2,"73,38",92,"67,97",1,0,0,0,"100,00",159,104,"29,04","21,09","7,96","95,3",36,"1,62","6,60","2,1",151,43,"1,90",4,67,81,"1,67","73,38",42,0,"60,00",HS
0,Prima control,"1,6",20,H,0,CKD1,CKD1-2,2,"132,79",56,"68,98",1,0,0,1,"100,00",118,70,"20,24","15,81","4,44",142,30,"2,63","4,60","0,7",145,37,"1,20","3,4",68,62,"1,75","132,79",43,0,"60,00",HS
0,Prima control,"3,8",21,H,0,CKD2,CKD1-2,2,"74,55",93,"63,85",1,0,0,1,"100,00",150,93,"26,23","18,93","7,30","95,1",36,"1,81","5,90","1,2",147,41,"4,30","1,6",63,85,"1,80","74,55",36,0,"60,00",HS
0,Prima control,"0,97",22,H,0,CKD2,CKD1-2,2,"79,53",73,"56,07",0,0,0,1,"100,00",127,85,"22,76","14,64","8,12",132,24,"2,62","5,00","0,8",122,36,"0,70","6,1",56,65,"1,69","79,53",32,0,"60,00",HS
0,Prima control,"0,79",23,H,0,CKD2,CKD1-2,2,"70,84",104,"51,89",1,0,0,1,"100,00",131,88,"25,28","17,67","7,61",118,49,"2,11","4,50","0,7",145,39,"1,30","3,6",51,81,"1,79","70,84",48,0,"60,00",HS
0,Prima control,"3,2",24,H,1,CKD2,CKD1-2,2,"69,52",92,"75,67",1,0,1,0,"100,00",113,74,"24,25","20,87","3,38",159,51,"2,06","4,40","0,7",138,33,"32,00","6,9",75,83,"1,85","69,52",33,1,"58,25",HS
0,Prima control,"1,4",25,H,0,CKD2,CKD1-2,2,"74,67",85,"79,12",1,0,0,0,"100,00",173,86,"27,15","19,33","7,82",95,60,"2,16","4,10","0,9",153,41,"3,30","3,7",79,87,"1,79","74,67",38,0,"60,00",HS
0,Prima control,"0,69",26,H,0,CKD1,CKD1-2,2,"110,86",69,"58,74",1,0,0,1,"100,00",130,85,"23,25","16,91","6,34",265,46,"1,63","5,00","1,7",143,38,"0,60","2,8",58,77,"1,82","110,86",42,0,"60,00",HS
0,Prima control,"0,41",28,H,0,CKD1,CKD1-2,2,"109,68",72,"52,95",1,0,0,,"100,00",118,83,"23,72","17,25","6,47",146,25,"2,86","5,90","0,7",134,42,"0,60","4,9",52,76,"1,79","109,68",48,0,"60,00",HS
0,Prima control,"1,3",29,H,0,CKD1,CKD1-2,2,"96,26",65,"48,86",0,0,0,1,"100,00",108,69,"23,83","15,68","8,14",174,38,"2,12","4,60","1,2",137,38,"0,40","4,3",48,61,"1,60","96,26",27,0,"60,00",HS
0,Prima control,"0,57",30,H,0,CKD2,CKD1-2,2,"73,20",68,"80,10",0,0,0,0,"100,00",140,80,"24,03","15,80","8,24",113,34,"2,61","5,80","0,7",139,36,"0,60","4,5",80,60,"1,58","73,20",10,0,"60,00",HS
0,Prima control,"5,2",31,H,0,CKD2,CKD1-2,2,"79,50",86,"68,18",1,0,0,,"100,00",135,82,"22,46","17,10","5,36",121,31,"1,96","5,50","0,84",149,38,"2,00","1,3",68,68,"1,74","79,50",35,0,"60,00",HS
0,Prima control,"0,74",32,H,0,CKD2,CKD1-2,2,"74,74",69,"74,61",0,0,0,0,"100,00",190,92,"17,90","11,95","5,95","98,7",28,"1,55","5,10","1,1",133,35,"0,40","7,1",74,43,"1,55","74,74",20,0,"60,00",HS
0,Prima control,"8,5",33,H,0,CKD2,CKD1-2,2,"62,60",98,"79,72",1,0,0,0,"100,00",152,82,"22,79","16,29","6,50",111,37,"2,19","5,10","0,98",142,41,"1,50","2,8",79,69,"1,74","62,60",25,0,"60,00",HS
0,Prima control,"8,5",34,H,0,CKD2,CKD1-2,2,"87,80",90,"46,21",1,0,0,1,"100,00",132,96,"29,63","21,02","8,61",183,42,"1,88","5,40","1,19",146,38,"0,00","1,4",46,96,"1,80","87,80",56,0,"60,00",HS
0,Prima control,6,35,H,0,CKD1,CKD1-2,2,"112,52",63,"72,28",1,0,0,1,"100,00",129,81,"25,76","17,92","7,85",116,48,"2,37","4,70","1,18",133,40,"0,70",2,72,78,"1,74","112,52",45,0,"60,00",HS
0,Prima control,"2,5",36,H,0,CKD2,CKD1-2,2,"61,80",102,"74,67",1,0,0,1,"100,00",173,99,"24,38","18,43","5,94",131,49,"2,89","5,10","0,75",137,39,"0,90","9,2",74,88,"1,90","61,80",44,0,"60,00",HS
0,Prima control,"9,7",37,H,0,CKD2,CKD1-2,2,"63,27",103,"69,65",1,0,0,0,"100,00",157,93,"27,17","17,25","9,92",146,59,"2,28","3,90","1,22",139,35,"2,80","3,4",69,90,"1,82","63,27",31,0,"60,00",HS
0,Prima control,"0,95",38,H,0,CKD2,CKD1-2,2,"68,67",77,"67,78",0,0,0,1,"100,00",105,76,"24,49","15,57","8,92",110,46,"2,86","5,20","0,69",144,36,"0,30","5,4",67,75,"1,75","68,67",22,0,"60,00",HS
0,Prima control,"1,5",39,H,0,CKD2,CKD1-2,2,"70,83",89,"78,70",1,0,0,0,"100,00",194,99,"23,88","16,69","7,18",128,27,"1,59","4,60","2,52",148,38,"1,70","9,1",78,65,"1,65","70,83",39,0,"60,00",HS
0,Prima control,"0,53",40,H,0,CKD1,CKD1-2,2,"99,36",82,"44,62",1,0,0,1,"100,00",143,92,"26,57","20,18","6,39",,34,"2,60","4,30","1,63",144,40,"0,40","3,9",44,75,"1,68","99,36",42,0,"60,00",HS
0,Prima control,"1,8",41,H,0,CKD1,CKD1-2,2,"162,45",60,"28,41",1,0,0,1,"100,00",139,76,"19,11","16,64","2,47",162,32,"2,63","3,90","0,77",152,41,"0,40","4,7",28,69,"1,90","162,45",51,0,"60,00",HS
0,Prima control,"1,4",42,H,0,CKD1,CKD1-2,2,"104,62",77,"48,12",1,0,0,0,"100,00",126,81,"30,67","20,27","10,40","83,8",59,"2,17","7,60","2,11",142,40,"2,50","3,8",48,95,"1,76","104,62",47,0,"60,00",HS
0,Prima control,"1,8",43,H,0,CKD1,CKD1-2,2,"93,71",87,"42,77",1,0,0,0,"100,00",157,101,"26,37","18,15","8,21",147,27,"2,57","5,50","1,64",145,38,"2,30","5,6",42,78,"1,72","93,71",49,0,"60,00",HS
0,Prima control,"0,45",44,H,0,CKD1,CKD1-2,2,"103,94",58,"57,56",0,0,0,1,"100,00",146,82,"21,83","14,38","7,45",254,34,"2,72","6,90","0,7",123,39,"0,00",,57,58,"1,63","103,94",21,0,"60,00",HS
0,Prima control,"2,9",45,H,0,CKD1,CKD1-2,2,"137,10",57,"61,39",1,1,0,1,"100,00",146,87,"30,02","16,74","13,28","38,8",39,"2,12","4,00","1,8",160,41,"8,10",,61,93,"1,76","137,10",41,0,"60,00",HS
0,Prima control,"3,4",46,H,0,CKD2,CKD1-2,3,"80,59",90,"58,42",1,0,0,1,"100,00",155,107,"28,40","19,35","9,04","53,3",75,"2,09","4,70","2,1",148,44,"2,00",,58,92,"1,80","80,59",42,0,"60,00",HS
0,Prima control,"3,6",48,H,0,CKD1,CKD1-2,3,"105,66",57,"58,20",0,0,0,1,"100,00",169,95,"36,81","19,58","17,22","37,3",,"1,93","5,20","3,1",139,41,"3,80",,58,99,"1,64","105,66",30,1,"51,48",HS
0,Prima control,"1,5",47,H,0,CKD2,CKD1-2,3,"80,63",92,"54,57",1,0,0,1,"100,00",142,87,"23,37","16,12","7,26","76,5",,"2,56","7,60","2,8",149,43,"3,50",,54,80,"1,85","80,63",30,0,"60,00",HS
0,Prima control,2,49,H,0,CKD2,CKD1-2,3,"88,73",63,"65,85",0,0,0,0,"100,00",129,83,"26,37","16,08","10,29","77,9",30,"2,39","4,20","0,72",130,35,"0,80",,65,78,"1,72","88,73",27,0,"60,00",HS
0,Prima control,"1,2",50,H,0,CKD2,CKD1-2,3,"79,82",90,"59,78",1,0,0,1,"100,00",137,77,"21,74","16,59","5,14",139,41,"2,04","5,40",1,142,41,"0,80",,59,72,"1,82","79,82",51,0,"60,00",HS
0,Prima control,"3,7",51,H,0,CKD2,CKD1-2,3,"61,62",83,"70,30",0,0,0,0,"100,00",128,76,"28,76","16,40","12,37",108,30,"1,87","4,30","1,5",146,36,"1,30",,70,70,"1,56","61,62",26,0,"60,00",HS
0,Prima control,"7,3",52,H,0,CKD2,CKD1-2,3,"79,77",92,"56,09",1,0,0,1,"100,00",117,74,"22,28","17,63","4,65","82,6",35,"2,35","4,50","0,94",157,46,"0,60",,56,73,"1,81","79,77",57,0,"60,00",HS
0,Prima control,"0,97",54,H,0,CKD2,CKD1-2,3,"67,83",86,"50,51",0,0,0,0,"100,00",117,77,"20,34","14,56","5,77","73,8",34,"2,34","5,70","0,65",134,44,"0,40",,50,63,"1,76","67,83",28,0,"60,00",HS
0,Prima control,"3,9",53,H,0,CKD2,CKD1-2,3,"84,26",70,"55,07",0,0,0,1,"100,00",154,84,"37,64",,,"82,6",34,"2,69","6,60","2,3",151,36,"8,10",,55,100,"1,63","84,26",28,0,"60,00",HS
0,Prima control,4,56,H,0,CKD1,CKD1-2,3,"96,62",79,"55,02",1,0,0,1,"100,00",150,95,"27,12","17,65","9,47",111,64,"2,59","6,00","3,3",144,42,"8,10",,55,84,"1,76","96,62",47,0,"60,00",HS
0,Prima control,"2,7",55,H,0,CKD2,CKD1-2,3,"75,16",95,"59,04",1,0,0,1,"100,00",180,120,"39,18","22,87","16,32","92,8",64,"1,64","5,50","3,5",154,38,"1,10",,59,120,"1,75","75,16",47,0,"60,00",HS
0,Prima control,"0,99",57,H,0,CKD1,CKD1-2,3,"91,85",65,"55,54",0,0,0,1,"100,00",126,76,"23,62","14,15","9,48","39,6",19,"2,44","5,80","1,2",132,42,"0,50",,55,62,"1,62","91,85",36,0,"60,00",HS
0,Prima control,"2,5",58,H,0,CKD1,CKD1-2,3,"96,54",77,"59,55",1,0,0,1,"100,00",142,79,"23,67","17,18","6,49",127,19,"2,52","5,00","0,48",132,38,"0,50",,59,75,"1,78","96,54",36,0,"60,00",HS
0,Prima control,"2,6",59,H,0,CKD2,CKD1-2,3,"73,89",81,"48,65",0,0,0,,"100,00",137,94,"20,45","14,82","5,63",,58,"1,90","5,10","0,73",142,40,"0,40",,48,55,"1,64","73,89",36,0,"60,00",HS
0,Prima control,"11,9",60,H,0,CKD1,CKD1-2,3,"115,88",52,"60,87",0,0,0,1,"100,00",128,81,"23,83","16,00","7,83",,28,"2,53","4,30","1,1",132,36,"18,00",,60,61,"1,60","115,88",62,0,"60,00",HS
0,Prima control,"2,1",61,H,0,CKD2,CKD1-2,3,"89,48",80,"63,79",1,0,0,0,"100,00",154,97,"30,02","21,62","8,40",,28,"2,25","4,90","1,1",157,39,"0,90",,63,93,"1,76","89,48",62,0,"60,00",HS
0,Prima control,"2,5",62,H,0,CKD2,CKD1-2,3,"68,66",98,"66,56",1,0,0,1,"100,00",153,94,"26,29","19,79","6,50",,34,"1,92","6,20","3,5",150,37,"1,30",,66,89,"1,84","68,66",52,0,"60,00",HS
0,Prima control,"1,7",63,H,0,CKD1,CKD1-2,3,"104,83",72,"59,38",1,0,0,1,"100,00",136,77,"30,42","20,15","10,27",,30,"1,35","3,80","0,65",148,38,"0,90",,59,103,"1,84","104,83",51,0,"60,00",HS
0,Prima control,"1,6",65,H,0,CKD1,CKD1-2,3,"94,03",60,"65,98",0,0,0,0,"100,00",141,82,"19,78","12,74","7,03",,24,"2,53","5,90","0,66",131,40,"0,70",,65,50,"1,59","94,03",23,0,"60,00",HS
0,Prima control,"2,1",64,H,0,CKD2,CKD1-2,3,"70,93",97,"63,69",1,0,0,1,"100,00",148,85,"32,77","22,26","10,51",,24,"2,01","6,60","2,2",148,37,"2,30",,63,105,"1,79","70,93",23,0,"60,00",HS
0,Prima control,"0,94",66,H,0,CKD1,CKD1-2,3,"108,09",69,"22,09",0,0,0,1,"100,00",125,72,"21,26","14,61","6,65",,23,"2,02","4,10","0,58",125,38,"0,80",,22,60,"1,68","108,09",37,0,"60,00",HS
0,Prima control,"4,5",67,H,0,CKD1,CKD1-2,3,"101,48",71,"66,41",1,0,1,1,"100,00",100,66,"27,17","18,76","8,40",,28,"2,22","3,30","3,5",165,38,"3,60",,66,89,"1,81","101,48",42,0,"60,00",HS
0,Prima control,"2,7",68,H,0,CKD1,CKD1-2,3,"97,54",74,"64,92",1,1,0,0,"100,00",136,82,"27,47","20,11","7,37",,28,"2,14","3,70","2,1",144,41,"4,30",,64,91,"1,82","97,54",42,0,"60,00",HS
0,Prima control,"8,5",69,H,0,CKD2,CKD1-2,3,"63,33",101,"72,87",1,1,1,1,"100,00",151,82,"35,83",,,,17,"2,56","3,80","1,5",150,36,"3,80",,72,120,"1,83","63,33",33,0,"60,00",HS
0,Prima control,"1,6",70,H,0,CKD2,CKD1-2,3,"72,83",91,"70,92",1,0,0,1,"100,00",129,85,"26,26","18,63","7,63",,43,"2,35","4,70","0,46",142,38,"2,80",,70,75,"1,69","72,83",39,0,"60,00",HS
0,Prima control,"2,2",71,H,0,CKD1,CKD1-2,3,"90,14",61,"69,15",0,0,0,1,"100,00",125,75,"31,25","18,42","12,83",,37,"2,07","3,60","1,1",127,37,"5,20",,69,80,"1,60","90,14","21,5",0,"60,00",HS
0,Prima control,,72,H,0,CKD2,CKD1-2,3,"72,01",105,"47,90",1,0,0,0,"100,00",118,78,"25,95","21,33","4,62",,34,"1,86","5,80",1,147,43,"8,40",,47,75,"1,70","72,01",56,0,"60,00",HS
0,Prima control,,73,H,0,CKD1,CKD1-2,3,"100,02",73,"63,69",1,0,0,1,"100,00",130,80,"24,34","17,85","6,49",,551,"2,07","4,40","0,85",146,39,"6,00",,63,78,"1,79","100,02",37,1,"41,89",HS
0,Prima control,,74,H,0,CKD1,CKD1-2,3,"102,32",70,"67,68",1,0,0,1,"100,00",143,87,"28,08","19,17","8,91",,29,"2,13","3,60","1,3",121,37,"2,30",,67,92,"1,81","102,32",38,1,"18,33",HS
0,Prima control,,75,H,0,CKD2,CKD1-2,3,"86,03",87,"54,95",1,0,0,1,"100,00",107,71,"23,60","17,72","5,87",,40,"2,57","4,10","0,94",156,44,"0,20",,54,69,"1,71","86,03",42,0,"60,00",HS
0,Prima control,,76,H,0,CKD2,CKD1-2,3,"68,38",95,"72,50",1,0,0,1,"100,00",137,80,"23,51","17,35","6,16",,64,"2,30","3,70","0,66",124,34,"2,80",,72,72,"1,75","68,38",28,1,"11,30",HS
0,Prima control,,77,H,0,CKD2,CKD1-2,3,"68,86",93,"75,17",1,0,0,0,"100,00",138,76,"23,78","19,74","4,04",,61,"2,76","6,70","0,99",141,35,"1,30",,75,72,"1,74","68,86","40,5",0,"60,00",HS
0,Prima control,,78,H,0,CKD2,CKD1-2,3,"72,11",89,"76,17",1,0,0,,"100,00",132,88,"27,47","18,84","8,63",,50,"2,64","4,40","1,2",156,39,"0,87",,76,93,"1,84","72,11",42,0,"60,00",HS
0,Prima control,,79,H,0,CKD1,CKD1-2,3,"92,83",75,"69,66",1,0,0,,"100,00",141,82,"33,03","25,21","7,82",,49,"2,56","6,50","1,1",154,43,"0,86",,69,100,"1,74","92,83",48,0,"60,00",HS
0,Prima control,,80,H,0,CKD2,CKD1-2,3,"88,54",76,"74,12",1,0,0,1,"100,00",142,92,"18,72","15,24","3,47",,29,"2,11","4,30","1,1",137,37,"0,47",,74,62,"1,82","88,54",23,0,"60,00",HS
1,Prima control,4,27,H,0,CKD3,CKD3-4,2,"55,21",111,"76,17",1,0,1,1,"100,00",175,91,"29,00","19,45","9,55",185,55,"2,17","4,70","1,2",148,36,"9,10","4,6",76,78,"1,64","55,21",40,0,"60,00",HT/RVD
1,Prima control,"3,5",5,H,0,CKD3,CKD3-4,2,"44,64",136,"71,44",1,1,1,1,"100,00",164,98,"31,48","21,89","9,59",106,74,"1,82","4,50","2,3",138,37,"2,80","5,4",71,102,"1,80","44,64",45,0,"60,00",DM
1,Prima patients,"2,7",1,H,0,CKD4,CKD3-4,2,"28,12",193,"77,00",1,1,1,1,"76,74",187,97,"28,28","18,91","9,37",153,100,"2,56","5,00",,122,37,"1,60","6,3",77,77,"1,65","28,12",33,1,"13,60",GN
1,Prima patients,,2,H,0,CKD3,CKD3-4,2,"35,07",204,"36,00",1,0,0,1,"118,60",138,92,"21,20","16,59","4,61",194,152,"2,95",,,118,42,"0,90","9,5",36,71,"1,83","35,07",51,0,"60,87",GN
1,Prima patients,,3,H,0,CKD3,CKD3-4,2,"54,63",149,"27,00",1,1,1,0,"116,28",131,83,"19,45","17,17","2,27",307,6,"3,78","4,40","1,6",131,35,"4,80","13,8",27,68,"1,87","54,63",50,0,"60,87",GN
1,Prima patients,2,4,H,0,CKD4,CKD3-4,2,"24,79",242,"56,00",1,1,1,1,"81,40",143,93,"28,23","20,66","7,57",247,78,"3,11","4,50","2,8",146,37,"1,90","10,3",56,84,"1,73","24,79",35,0,"60,87",GN
1,Prima patients,2,5,H,0,CKD3,CKD3-4,2,"42,33",151,"61,00",1,1,0,1,"93,02",154,93,"27,36","17,76","9,60",110,61,"2,52","5,80","1,9",128,36,"4,40","13,4",61,80,"1,71","42,33",40,0,"60,87",Oth
1,Prima patients,"2,7",6,H,1,CKD4,CKD3-4,2,"20,42",250,"78,00",1,0,1,1,"51,16",172,113,"20,20","15,35","4,85","72,6",105,"2,90","7,50","1,9",138,29,"0,30","6,1",78,64,"1,78","20,42",22,1,"9,00",Oth
1,Prima patients,2,7,H,0,CKD3,CKD3-4,2,"59,85",123,"47,00",1,1,0,1,"111,63",168,92,"29,17","18,11","11,06",148,66,"1,49","3,60","1,5",158,37,"1,40","9,5",47,102,"1,87","59,85",48,0,"60,87",GN
1,Prima patients,"3,3",8,H,0,CKD3,CKD3-4,2,"31,74",139,"76,00",0,0,1,0,"77,78",169,87,"23,10","14,86","8,24",53,129,"3,08","4,80","2,6",113,29,"10,00","14,3",76,74,"1,79","31,74",21,0,"60,87",GN
1,Prima patients,,9,H,0,CKD3,CKD3-4,2,"40,15",148,"72,00",1,0,1,0,"95,35",184,102,"24,86","18,01","6,85",110,85,"2,61","6,00","1,4",127,33,"10,00","5,1",72,77,"1,76","40,15",41,0,"60,87",Oth
1,Prima patients,"4,2",10,H,0,CKD4,CKD3-4,2,"23,13",270,"47,00",1,1,0,0,"113,95",170,110,"34,80","20,52","14,28",128,451,"2,15","2,30","0,8",134,37,"3,50","12,4",47,114,"1,81","23,13",49,0,"60,87",Oth
1,Prima patients,"2,4",12,H,0,CKD4,CKD3-4,2,"26,22",258,"37,00",1,0,0,1,"111,63",120,80,"26,60","19,29","7,31",141,121,"3,80","6,90",2,126,41,"3,60","10,3",37,94,"1,88","26,22",48,0,"60,87",Oth
2,Prima patients,6,13,H,0,ESRD,CKD-5 ND,2,"8,23",575,"64,00",1,1,0,0,"106,98",154,88,"24,66","17,79","6,86",264,164,"5,80","3,20",1,99,30,"49,00","8,3",64,79,"1,79","8,23",46,1,"32,23",HT/RVD
2,Prima patients,"2,2",14,H,0,ESRD,CKD-5 ND,2,"11,04",433,"71,00",1,0,0,0,"65,12",155,88,"25,06","19,08","5,98",191,105,"4,02","5,70","2,1",144,42,"4,90","10,4",71,75,"1,73","11,04",28,0,"60,87",GN
2,Prima patients,"4,4",15,H,0,ESRD,CKD-5 ND,2,"10,50",441,"75,00",1,0,0,0,"111,63",153,96,"29,41","20,18","9,23",178,222,"3,13","3,60","2,1",120,36,"15,00","7,3",75,85,"1,70","10,50",48,0,"60,87",Oth
1,Prima patients,,16,H,0,CKD3,CKD3-4,2,"37,17",155,"75,00",1,0,1,,"81,40",101,68,"26,99","18,30","8,69",113,93,"2,26","5,80","4,7",141,39,"3,00","6,5",75,78,"1,70","37,17",35,0,"60,87",Oth
1,Prima patients,,17,H,0,CKD3,CKD3-4,2,"35,47",181,"55,00",1,0,0,,"98,84",193,106,"27,77","18,26","9,51",242,105,"2,53","5,80","4,1",138,32,"4,40","8,1",55,93,"1,83","35,47","42,5",0,"60,87",Oth
1,Prima patients,"2,4",18,H,0,CKD4,CKD3-4,2,"25,84",184,"57,00",0,0,0,0,"92,59",144,93,"28,40","16,55","11,85",109,155,"3,44","4,70","5,2",119,38,"2,40","10,6",57,85,"1,73","25,84",25,0,"60,87",Oth
1,Prima patients,,19,H,0,CKD3,CKD3-4,2,"35,53",185,"51,00",1,0,0,1,"111,63",203,120,"22,26","17,03","5,23",184,104,"2,51","6,50","2,1",149,39,"0,50","4,7",51,77,"1,86","35,53",48,0,"60,87",Oth
1,Prima patients,,21,H,0,CKD4,CKD3-4,2,"29,34",231,"40,00",1,0,0,0,"88,37",143,90,"20,23","15,81","4,42","85,7",77,"3,22","6,60","0,9",141,43,"0,40",16,40,67,"1,82","29,34",38,0,"60,87",GN
2,Prima patients,"2,8",23,H,0,ESRD,CKD-5 ND,2,"12,50",384,"74,00",1,0,1,0,"95,35",200,70,"26,49","19,59","6,90",,160,"3,57","4,80",1,104,36,"1,00",,74,77,"1,71","12,50",41,0,"60,87",Oth
2,Prima patients,"2,9",24,H,0,ESRD,CKD-5 ND,2,"12,51",457,"44,00",1,0,0,0,"102,33",153,88,"22,92","16,87","6,05",148,78,"2,92","4,40","1,5",101,42,"11,00","10,7",44,81,"1,88","12,51",44,0,"60,87",Oth
2,Prima patients,"2,1",25,H,0,ESRD,CKD-5 ND,2,"8,97",491,"79,00",1,1,1,0,"69,77",150,87,"30,80","19,93","10,87",250,57,"3,25","4,50","1,2",117,36,"2,30","5,3",79,89,"1,70","8,97",30,0,"60,87",Oth
2,Prima patients,"3,2",27,H,0,ESRD,CKD-5 ND,2,"10,49",490,"57,00",1,0,1,1,"48,84",152,83,"34,42","17,57","16,85",263,169,"3,71","4,50","1,8",125,35,"2,70","11,2",57,96,"1,67","10,49",21,1,"48,73",Oth
1,Prima patients,"2,3",28,H,0,CKD4,CKD3-4,2,"15,18",376,"50,00",1,0,0,1,"76,74",150,104,"29,75","18,81","10,94",188,145,"3,92","6,80","2,8",117,38,"4,90","8,4",50,87,"1,71","15,18",33,0,"60,87",Oth
1,Prima patients,,29,H,0,CKD4,CKD3-4,2,"17,05",362,"40,00",1,0,0,,"106,98",149,86,"24,62","18,31","6,31",255,57,"3,36","5,40","1,3",142,39,"2,80","27,8",40,78,"1,78","17,05",46,0,"60,87",Oth
1,Prima patients,,30,H,0,CKD4,CKD3-4,2,"27,93",213,"61,00",1,0,0,1,"88,37",154,108,"23,84","17,31","6,52",230,47,"2,31","5,90","2,2",119,35,"0,80","7,5",61,73,"1,75","27,93",38,0,"60,87",Oth
1,Prima patients,"2,2",31,H,0,CKD4,CKD3-4,2,"15,21",338,"68,00",1,0,0,0,"134,88",151,100,"32,01","21,02","10,99",155,200,"3,47","6,60",2,139,39,"4,10","18,3",68,102,"1,79","15,21",58,0,"60,87",Oth
2,Prima patients,"3,5",32,H,0,ESRD,CKD-5 ND,2,"10,60",515,"47,00",1,0,0,1,"104,65",165,105,"32,68","20,96","11,72",182,171,"4,31","5,90","3,6",126,37,"3,30","5,3",47,123,"1,94","10,60",45,0,"60,87",Oth
2,Prima patients,"3,3",33,H,0,ESRD,CKD-5 ND,2,"7,87",629,"55,00",1,0,0,,"79,07",144,101,"27,47","20,78","6,70",500,145,"5,63","5,20",2,113,35,"8,70","6,2",55,92,"1,83","7,87",34,0,"60,87",Oth
1,Prima patients,"3,2",34,H,0,CKD4,CKD3-4,2,"17,80",285,"75,00",1,0,1,1,"81,40",142,81,"24,57","18,50","6,07",203,139,"3,71","3,20",1,135,36,"5,90","9,7",75,85,"1,86","17,80",35,1,"2,13",Oth
1,Prima patients,,35,H,0,CKD4,CKD3-4,2,"29,37",158,"65,00",0,1,0,,"62,96",161,91,"29,38","18,47","10,92",163,139,"2,74","5,80","2,6",131,40,"2,90","7,6",65,67,"1,51","29,37",17,0,"60,87",Oth
1,Prima patients,"3,6",37,H,0,CKD3,CKD3-4,2,"41,92",175,"37,00",1,1,0,0,"90,70",165,96,"27,16","18,71","8,45",155,106,"3,26","3,80",1,122,32,"0,50","9,2",37,96,"1,88","41,92",39,0,"60,87",Oth
2,Prima patients,3,38,H,0,ESRD,CKD-5 ND,2,"13,37",394,"60,00",1,1,0,0,"104,65",153,95,"25,80","16,38","9,42",170,83,"3,22","5,20","2,2",132,39,"2,10","7,9",60,85,"1,82","13,37",45,0,"60,87",Oth
2,Prima patients,"2,8",39,H,0,ESRD,CKD-5 ND,2,"13,95",310,"55,00",0,0,0,1,"103,70",155,99,"24,66","14,85","9,81",149,171,"3,49","6,60","3,4",134,38,"8,70","7,4",55,"73,8","1,73","13,95",28,0,"60,87",GN
2,Prima patients,"2,9",40,H,0,ESRD,CKD-5 ND,2,"14,98",389,"46,00",1,0,0,1,"86,05",136,73,"31,35","22,11","9,23",176,22,"5,42","5,30","4,6",124,43,"17,00",9,46,96,"1,75","14,98",37,0,"60,87",Oth
2,Prima patients,"2,3",41,H,0,ESRD,CKD-5 ND,2,"11,52",467,"52,00",1,0,1,1,"106,98",130,84,"25,28","17,40","7,88",138,49,"5,19","5,70","3,1",132,37,"3,00","5,1",52,81,"1,79","11,52",46,0,"60,87",Oth
1,Prima patients,"2,5",42,H,0,CKD4,CKD3-4,2,"28,78",203,"65,00",1,0,0,1,"111,63",160,100,"25,31","18,05","7,25",129,60,"2,70","4,60","2,9",147,38,"1,30","7,1",65,74,"1,71","28,78",48,0,"60,87",Oth
2,Prima patients,"8,8",43,H,0,ESRD,CKD-5 ND,2,"14,19",354,"70,00",1,1,0,0,"88,37",176,110,"25,31","18,76","6,55",168,186,"2,88","2,80","1,8",158,36,"12,00","11,7",70,74,"1,71","14,19",38,0,"60,87",Oth
1,Prima patients,"2,5",44,H,0,CKD4,CKD3-4,2,"29,56",182,"80,00",1,1,1,1,"46,51",155,106,"22,86","16,76","6,09",202,60,"2,41","5,20",5,153,37,"2,80","7,9",80,70,"1,75","29,56",20,0,"60,87",Oth
1,Prima patients,"7,5",45,H,0,CKD3,CKD3-4,2,"30,94",154,"62,00",0,0,0,0,"103,70",136,90,"35,44","19,37","16,06",131,81,"2,83","5,60","2,1",130,34,"7,80","6,4",62,93,"1,62","30,94",28,0,"60,87",Oth
1,Prima patients,"2,4",46,H,1,CKD4,CKD3-4,2,"21,16",247,"75,00",1,0,1,0,"53,49",155,87,"19,60","15,68","3,92",131,105,"3,62","5,00","1,6",115,37,"3,10","7,4",75,54,"1,66","21,16",23,1,"43,43",Oth
1,Prima patients,,47,H,0,CKD3,CKD3-4,2,"34,09",215,"31,00",1,0,0,0,"137,21",151,86,"23,41","18,32","5,09",164,69,"2,50","4,20","1,8",105,38,"3,40",5,31,89,"1,95","34,09",59,0,"60,87",Oth
1,Prima patients,,48,H,0,CKD4,CKD3-4,2,"15,31",263,"70,00",0,0,0,0,"74,07",144,92,"25,72","15,80","9,92",160,133,"2,56","7,00","1,6",137,39,"1,20","6,8",70,63,"1,57","15,31",20,0,"60,87",HT/RVD
1,Prima patients,"2,9",49,H,0,CKD3,CKD3-4,2,"32,07",190,"61,00",1,0,1,1,"100,00",163,95,"36,60","21,79","14,81",166,118,"2,11","5,70","2,2",138,38,"10,00","6,5",61,128,"1,87","32,07",43,0,"60,87",Oth
2,Prima patients,"2,7",50,H,0,ESRD,CKD-5 ND,2,"14,80",269,"71,00",0,1,1,,"55,56",172,99,"27,43","16,45","10,99",145,418,"3,87","5,20","0,7",127,37,"0,30","8,1",71,72,"1,62","14,80",15,1,"41,47",Oth
2,Prima patients,4,54,H,0,ESRD,CKD-5 ND,2,"6,90",685,"59,00",1,0,1,1,"62,79",143,76,"26,67","18,06","8,61",425,233,"6,07","4,40","2,5",118,38,"0,60",,59,78,"1,71","6,90",27,0,"60,87",Oth
1,Prima patients,"1,9",55,H,0,CKD4,CKD3-4,2,"24,06",266,"44,00",1,1,0,0,"125,58",130,86,"25,13","18,04","7,09",210,114,"2,88","6,50",2,128,44,"0,70","6,1",44,86,"1,85","24,06",54,0,"60,87",HT/RVD
1,Prima patients,"2,4",56,H,0,CKD3,CKD3-4,2,"46,43",132,"71,00",1,0,1,1,"104,65",179,93,"31,83","20,16","11,68",196,125,"2,72","3,80","1,53",126,38,"2,40","5,5",71,92,"1,70","46,43",45,0,"60,87",Oth
1,Prima patients,"1,6",57,H,0,CKD4,CKD3-4,2,"23,44",224,"37,00",0,1,0,0,"103,70",105,79,"26,93","17,49","9,44",238,111,"2,65","4,50","1,39",114,38,"1,00",,37,76,"1,68","23,44",28,0,"60,87",Oth
1,Prima patients,"3,3",58,H,0,CKD4,CKD3-4,2,"17,34",293,"74,00",1,1,0,1,"95,35",158,84,"24,62","19,27","5,35","72,5",149,"2,83","5,10","1,46",106,36,"2,60",9,74,78,"1,78","17,34",41,0,"60,87",GN
1,Prima patients,"2,4",59,H,0,CKD3,CKD3-4,2,"35,85",142,"55,00",0,0,0,0,"96,30",132,92,"28,08","16,36","11,72","69,8",223,"2,95","4,40","0,81",133,33,"4,10","11,1",55,71,"1,59","35,85",26,0,"60,87",Oth
1,Prima patients,"3,7",60,H,0,CKD3,CKD3-4,2,"49,46",126,"69,00",1,0,1,0,"88,37",155,93,"29,98","19,11","10,87","55,7",101,"2,14","4,30","1,47",136,39,"2,10","6,1",69,95,"1,78","49,81",38,0,"60,87",Oth
1,Prima patients,"1,3",61,H,0,CKD4,CKD3-4,2,"19,09",223,"67,00",0,1,0,1,"92,59",140,103,"20,18","12,29","7,89","63,8",129,"2,39","4,90","1,22",117,36,"2,50","3,3",67,59,"1,71","19,09",25,0,"60,87",Oth
1,Prima patients,"1,5",63,H,0,CKD4,CKD3-4,2,"18,32",341,"40,00",1,1,0,0,"104,65",146,89,"28,41","19,08","9,33","94,3",100,"2,94","5,60","1,56",110,40,"2,90","8,3",40,86,"1,74","18,32",45,0,"60,87",GN
1,Prima patients,"0,84",64,H,0,CKD4,CKD3-4,2,"29,05",216,"53,00",1,0,0,1,"132,56",136,89,"23,77","17,36","6,41","73,6",70,"2,16","6,40","1,2",127,37,"0,60","5,8",53,77,"1,80","29,05",57,0,"60,87",Oth
1,Prima patients,"5,6",65,H,0,CKD4,CKD3-4,2,"26,74",217,"64,00",1,0,0,0,"132,56",132,93,"33,08","22,69","10,39",203,,"2,41","4,50","1,93",163,33,"8,50","8,8",64,99,"1,73","26,74",57,0,"60,87",Oth
1,Prima patients,"2,4",66,H,0,CKD4,CKD3-4,2,"25,15",186,"59,00",0,0,0,1,"100,00",136,94,"23,05","14,73","8,32","87,3",95,"3,84","5,60","2,04",118,35,"0,80","6,3",59,69,"1,73","25,15",27,0,"60,87",GN
1,Prima patients,"2,7",67,H,0,CKD3,CKD3-4,2,"43,74",167,"39,00",1,0,0,0,"118,60",130,78,"26,99","20,73","6,26",131,91,"3,65","4,10","1,31",132,39,"0,70","6,7",39,78,"1,70","43,74",51,0,"60,87",Oth
1,Prima patients,"2,8",68,H,0,CKD4,CKD3-4,2,"28,39",196,"73,00",1,1,0,1,"76,74",159,86,"24,22","18,28","5,95","72,7",46,"2,54","6,20","1,78",136,41,"4,90","7,8",73,70,"1,70","28,39",33,0,"60,87",Oth
1,Prima patients,12,69,H,0,CKD4,CKD3-4,2,"21,92",206,"60,00",0,0,0,1,"100,00",128,85,"38,77","19,08","19,69",203,76,"2,36","4,50","2,1",118,40,"7,60",6,60,103,"1,63","22,07",27,0,"60,87",Oth
1,Prima patients,"2,5",70,H,0,CKD4,CKD3-4,2,"20,70",296,"47,00",1,0,0,,"125,58",125,87,"21,71","17,89","3,82",128,92,"2,62","4,70","1,5",114,39,"1,70",,47,62,"1,69","20,70",54,0,"60,87",Oth
1,Prima patients,"3,6",71,H,0,CKD4,CKD3-4,2,"29,95",151,"70,00",0,1,0,0,"92,59",142,87,"21,94","14,85","7,08","93,2",6,"2,43","3,80","1,03",134,38,"6,50",,70,59,"1,64","29,95",25,0,"60,87",Oth
1,Prima patients,"1,9",72,H,0,CKD4,CKD3-4,3,"25,06",212,"37,00",0,0,0,0,"81,48",136,87,"26,81","16,52","10,29",230,128,"2,89","4,60","0,71",111,37,"1,50",,37,73,"1,65","25,06",22,0,"60,87",Oth
1,Prima patients,"2,5",73,H,0,CKD4,CKD3-4,3,"20,63",223,"56,00",0,0,0,,"103,70",140,93,"32,85","18,51","14,34",214,102,"4,13","7,60","8,61",153,33,"1,20",,56,82,"1,58","20,63",28,0,"60,87",Oth
1,Prima patients,,74,H,0,CKD4,CKD3-4,3,"29,66",173,"48,00",0,1,1,0,"88,89",110,80,"48,85",,,175,49,"4,26","5,70","1,87",135,36,"6,80",,48,107,"1,48","29,66",24,0,"60,87",GN
1,Prima patients,,75,H,0,CKD3,CKD3-4,3,"56,35",89,"71,00",0,0,0,0,"62,96",127,74,"24,34","14,40","9,94",219,16,"2,59","5,40","1,4",128,39,"2,80",,71,60,"1,57","56,35",17,0,"60,87",GN
1,Prima patients,,76,H,0,CKD4,CKD3-4,3,"17,59",250,"59,00",0,0,0,0,"118,52",147,88,"22,23","14,90","7,33",160,45,"3,81","4,20","0,62",119,39,"8,50",,59,62,"1,67","17,59",32,0,"60,87",GN
1,Prima patients,,77,H,0,CKD4,CKD3-4,3,"23,31",286,"36,00",1,0,0,0,"167,44",166,97,"29,77","24,35","5,42",,113,"3,08","2,70","0,98",147,39,"0,30",,36,103,"1,86","23,31",72,0,"60,87",Oth
1,Prima patients,,78,H,0,CKD4,CKD3-4,3,"27,91",161,"69,00",0,0,0,1,"81,48",123,80,"22,59","14,51","8,08",,120,"2,99","5,90",2,114,39,"1,40",,69,63,"1,67","27,91",22,0,"60,87",Oth
2,Prima patients,,79,H,0,ESRD,CKD-5 ND,3,"10,15",489,"62,00",1,0,1,0,"102,33",162,94,"24,57","17,80","6,77",,70,"4,50","5,20","2,6",102,34,"15,00",,62,71,"1,70","10,15",44,0,"60,87",Oth
1,Prima patients,,80,H,0,CKD4,CKD3-4,3,"19,32",271,"72,00",1,0,1,0,"109,30",156,89,"28,39","21,00","7,39",,141,"2,83","6,40","2,1",130,40,"5,00",,72,93,"1,81","19,32",47,0,"60,87",Oth
1,Prima patients,,81,H,0,CKD3,CKD3-4,3,"36,43",168,"64,00",1,0,1,1,"76,74",109,77,"26,56","18,07","8,49",,74,"1,96","4,90","3,4",169,36,"7,20",,64,68,"1,60","36,43",33,0,"60,87",Oth
1,Prima patients,,82,H,0,CKD3,CKD3-4,3,"39,93",178,"41,00",1,0,0,0,"69,77",153,101,"22,68","16,84","5,84",,118,"2,52","4,60","0,74",128,45,"0,50",,41,81,"1,89","39,93",30,0,"60,87",Oth
1,Prima patients,,83,H,0,CKD3,CKD3-4,3,"33,21",190,"56,00",1,0,0,1,"97,67",112,74,"27,74","18,08","9,66",,84,"3,29","5,70","2,2",133,39,"1,10",,56,84,"1,74","33,21",42,0,"60,87",GN
1,Prima patients,,84,H,0,CKD3,CKD3-4,3,"36,82",202,"30,00",1,1,0,1,"116,28",119,76,"26,42","20,04","6,38",,31,"3,26","4,60","2,9",148,42,"0,88",,30,80,"1,74","37,02",50,0,"60,87",Oth
1,Prima patients,,85,H,0,CKD4,CKD3-4,3,"15,28",383,"45,90",1,0,0,0,"134,88",140,85,"22,69","17,22","5,48",,125,"4,88","3,70",2,104,35,"9,00",,45,76,"1,83","15,28",58,0,"60,87",GN
1,Prima patients,,86,H,0,CKD4,CKD3-4,3,"23,28",308,"23,46",1,0,0,0,"113,95",143,84,"22,05","20,57","1,49",,57,"3,57","4,40","3,3",134,33,"2,00",,23,66,"1,73","23,28",49,0,"60,87",Oth
1,Prima patients,,87,H,0,CKD4,CKD3-4,3,"25,56",228,"59,00",1,1,1,1,"98,84",152,78,"21,30","15,00","6,30",,105,"2,82","5,60","2,1",127,36,"12,30",,59,69,"1,80","26,09","42,5",0,"60,87",GN
1,Prima patients,,88,H,0,CKD4,CKD3-4,3,"25,05",251,"48,00",1,0,0,1,"141,86",126,78,"25,83","18,46","7,37",,146,"2,95","6,80","1,4",124,37,"0,33",,48,80,"1,76","25,09",61,0,"60,87",Oth
1,Prima patients,,90,H,0,CKD3,CKD3-4,3,"51,95",126,"63,00",1,0,0,1,"79,07",122,79,"22,76","17,77","4,99",,42,"1,67","4,80","0,93",126,36,"10,30",,63,65,"1,69","51,95",34,0,"60,87",GN
2,Prima patients,,89,H,0,ESRD,CKD-5 ND,3,"13,86",281,"72,84",0,1,0,1,"74,07",144,73,"28,08","16,84","11,25",,42,"3,23","5,70","1,2",122,38,"5,80",,72,71,"1,59","13,86",20,0,"60,87",Oth
1,Prima patients,,91,H,0,CKD3,CKD3-4,3,"38,23",153,"33,00",0,0,0,1,"103,70",126,92,"22,10","15,48","6,62",,76,"2,99","5,00",1,124,35,"0,74",,33,58,"1,62","38,23",28,0,"60,87",Oth
1,Prima patients,,92,H,0,CKD3,CKD3-4,3,"35,88",190,"45,00",1,0,0,,"162,79",159,100,"22,63","19,10","3,54",,37,"1,59","4,80","1,2",132,40,"0,20",,45,80,"1,88","35,88",70,0,"60,87",Oth
1,Prima patients,,93,H,0,CKD3,CKD3-4,3,"30,43",195,"64,00",1,1,1,1,"90,70",145,97,"29,37","22,02","7,35",,150,"1,72","4,60","1,1",142,39,"0,70",,64,92,"1,77","30,43",39,0,"60,87",Oth
1,Prima patients,,94,H,0,CKD4,CKD3-4,3,"24,56",180,"68,00",0,1,0,0,"88,89",122,74,"28,34","16,22","12,13",,202,"2,83","5,00","1,6",110,37,"1,50",,68,80,"1,68","24,56",24,0,"60,87",HT/RVD
1,Prima patients,,96,H,0,CKD3,CKD3-4,0,"35,40",206,"33,00",1,0,0,0,"109,30",138,83,"26,25","20,33","5,92",,67,"2,22","4,20","1,3",134,44,"0,45",,33,86,"1,81","35,40",47,0,"60,87",Oth
1,Prima patients,,97,H,0,CKD4,CKD3-4,0,"24,34",199,"52,00",0,0,0,0,"74,07",114,77,"32,45","18,66","13,79",,216,"2,54","7,00","3,5",105,33,"2,10",,52,74,"1,51","24,34",20,0,"60,03",GN
0,Prima patients,,1,S,0,CKD2,CKD1-2,0,"85,49",70,"53,00",0,1,1,0,"100,00",120,80,"23,10","15,74","7,36",153,,"2,53","5,20","0,88",131,40,"0,27",,53,"62,9","1,65","85,49",26,1,"13,60",Oth
1,Prima patients,,3,S,0,CKD2,CKD1-2,0,"76,33",100,"48,00",1,1,1,0,"100,00",150,80,"36,06","25,30","10,77",307,,"1,91","6,20","3,2",152,33,"27,40",,48,103,"1,69","76,33",37,0,"60,87",Oth
0,Prima patients,,4,S,0,CKD3,CKD3-4,0,"38,40",159,"66,00",1,1,1,0,"100,00",145,75,"27,17","20,18","6,99",247,,"2,01","6,00","7,3",140,32,"0,86",,66,90,"1,82","38,40",50,0,"60,87",Oth
1,Prima patients,,2,S,0,CKD1,CKD1-2,0,"91,09",82,"57,00",1,0,0,1,"100,00",130,80,"27,70","18,35","9,35",194,,"2,08","6,30","1,1",136,34,"2,40",,57,100,"1,90","91,09",45,0,"60,87",GN
1,Prima patients,,5,S,0,CKD2,CKD1-2,0,"83,93",78,"37,00",0,1,0,0,"100,00",110,70,"26,96","17,02","9,94",110,,"2,25","4,40","0,45",132,36,"1,80",,37,77,"1,69","83,93",32,0,"60,87",GN
0,Prima patients,,6,S,0,CKD4,CKD3-4,0,"23,55",254,"55,00",1,0,1,1,"100,00",120,80,"30,99","20,85","10,14","72,6",,"2,95","4,60",2,161,39,"0,50",,55,96,"1,76","23,55",48,1,"9,00",GN
1,Prima patients,,7,S,0,CKD3,CKD3-4,0,"37,62",158,"70,00",1,1,0,0,"81,40",125,70,"26,00","17,96","8,04",148,,"2,26","3,90","1,2",152,35,"17,50",,70,89,"1,85","37,62",35,0,"60,87",GN
1,Prima patients,,8,S,0,CKD3,CKD3-4,0,"30,34",226,"39,00",1,0,1,1,"111,63",120,80,"26,85","20,27","6,58",53,,"2,22","5,00","3,6",,33,"2,40",,39,87,"1,80","30,34",48,0,"60,87",Oth
1,Prima patients,,9,S,0,CKD3,CKD3-4,0,"58,96",126,"45,00",1,0,1,0,"139,53",130,80,"27,17","20,98","6,19",110,,"2,25","4,80","2,8",134,36,"0,84",,45,94,"1,86","58,96",60,0,"60,87",GN
1,Prima patients,,10,S,0,CKD4,CKD3-4,0,"24,07",248,"56,00",1,1,0,1,"104,65",110,75,"24,97","18,84","6,13",128,,"2,33","4,90","1,4",137,35,"0,47",,56,80,"1,79","24,07",45,0,"60,87",GN
1,Prima patients,,11,S,0,CKD3,CKD3-4,0,"33,26",177,"68,00",1,0,0,1,"100,00",120,75,"30,19","20,92","9,27",146,,,"3,60","1,1",139,35,"1,80",,68,100,"1,82","33,26",43,0,"60,87",GN
1,Prima patients,,12,S,0,CKD3,CKD3-4,0,"54,17",129,"53,00",1,0,0,0,"113,95",130,80,"25,52","18,14","7,38",141,,,"5,80","3,9",155,42,"0,47",,53,"75,5","1,72","54,17",49,0,"60,87",GN
2,Prima patients,,13,S,0,CKD2,CKD1-2,0,"64,65",107,"60,00",1,1,0,0,"100,00",140,80,"22,22",,,264,,,"5,00","1,6",152,39,"0,43",,60,"66,5","1,73","64,65",,1,"32,23",GN
1,Prima patients,,11,H,0,CKD3,CKD3-4,2,"32,72",142,"68,00",0,0,0,1,"88,89",220,105,"27,68","14,98","12,70",146,79,"2,01","6,40",2,112,36,"2,50","8,8",68,80,"1,70","32,72",24,0,"60,87",DM
2,Prima patients,"3,6",20,H,0,ESRD,CKD-5 ND,2,"8,83",518,"72,00",1,0,0,0,"102,33",152,80,"25,43","18,65","6,78",299,74,"5,54","6,90","1,2",117,32,"5,10","5,4",72,77,"1,74","8,83",44,1,"51,80",DM
1,Prima patients,"3,8",22,H,0,CKD3,CKD3-4,2,"33,95",172,"70,00",1,0,0,1,"81,40",160,94,"29,26","21,20","8,06",183,114,"2,25","4,70","2,4",146,39,"4,90","16,8",70,98,"1,83","33,95",35,1,"56,53",DM
1,Prima patients,"3,4",26,H,0,CKD4,CKD3-4,2,"29,63",187,"75,00",1,0,1,1,"83,72",184,83,"27,43","18,75","8,67",128,86,"2,07","5,60","2,4",115,37,"7,10","8,6",75,84,"1,75","29,63",36,0,"60,87",DM
2,Prima patients,,36,H,0,ESRD,CKD-5 ND,2,"13,86",450,"32,00",1,1,0,0,"97,67",147,90,"23,74","18,53","5,21",187,154,"2,49","5,50","6,3",126,34,"1,20","19,4",32,69,"1,71","13,86",42,0,"60,87",DM
2,Prima patients,,51,H,0,ESRD,CKD-5 ND,2,"12,98",327,"56,00",0,0,0,0,"103,70",110,69,"23,57","13,63","9,94",269,93,"2,98","6,70","1,7",128,42,"0,60","9,3",56,73,"1,76","12,98",28,0,"60,87",DM
1,Prima patients,,52,H,0,CKD4,CKD3-4,2,"29,12",184,"40,00",0,1,0,0,"103,70",170,90,"21,83","14,98","6,85",144,71,"2,51","4,20","0,8",95,35,"0,70","4,9",40,58,"1,63","29,12",28,0,"60,87",DM
1,Prima patients,,53,H,0,CKD3,CKD3-4,2,"40,67",120,"66,00",0,0,0,,"74,07",148,76,"23,72","13,49","10,23",81,31,"3,62","5,90","0,8",112,38,"2,90","4,5",66,71,"1,73","40,67",20,0,"60,87",DM
1,Prima patients,2,62,H,0,CKD4,CKD3-4,2,"17,22",250,"62,00",0,1,0,1,"116,67",157,93,"27,04","15,49","11,55",114,161,"3,47","9,30","2,9",113,37,"0,90","6,1",62,80,"1,72","17,22","31,5",0,"60,87",DM
1,Prima patients,,95,H,0,CKD3,CKD3-4,0,"30,52",244,"25,00",1,1,0,0,"83,72",113,70,"27,50","21,32","6,18",,115,"2,24","5,00","7,1",139,48,"2,10",,25,"76,7","1,67","30,52",36,0,"60,87",DM
